# Supplementary material for: N′-(4-Chloro­benzyl­idene)furan-2-carbohydrazide monohydrate
Source: Acta Crystallogr Sect E Struct Rep Online. 2010 Feb 13;66(Pt 3):o627. doi: 10.1107/S1600536810005532 (PMC2983546; doi:10.1107/S1600536810005532)
Supplement: Supplementary file 2 [file e-66-0o627-Isup2.hkl]

# 
# h,k,l, Fc-squared, Fo-squared, sigma(Fo-squared) and status flag 
# 
data_I
_shelx_title ' a-2 in P2(1)' 
_shelx_refln_list_code          4 
_shelx_F_calc_maximum      114.15 
_exptl_crystal_F_000       276.00 
_reflns_d_resolution_high  0.7700 
 
loop_ 
 _symmetry_equiv_pos_as_xyz 
 'x, y, z' 
 '-x, y+1/2, -z' 
 
_cell_length_a     4.5480 
_cell_length_b    12.4227 
_cell_length_c    10.9710 
_cell_angle_alpha  90.000 
_cell_angle_beta   91.903 
_cell_angle_gamma  90.000 
 
_shelx_F_squared_multiplier     1.000 
 
loop_ 
 _refln_index_h 
 _refln_index_k 
 _refln_index_l 
 _refln_F_squared_calc 
 _refln_F_squared_meas 
 _refln_F_squared_sigma 
 _refln_observed_status 
   0 -16   0        2.91        1.14      6.68 o 
   1 -15   0        1.38        2.40      3.23 o 
   2 -15   0        2.18       -0.69      2.93 o 
   0 -14   0       45.95       49.39      9.79 o 
   1 -14   0        3.95        3.66      3.84 o 
   2 -14   0        6.99        2.93      3.78 o 
   1 -13   0        2.02        2.28      2.10 o 
   2 -13   0       10.98       13.59      3.15 o 
   0 -12   0       22.16       17.44      6.08 o 
   1 -12   0       38.25       40.44      4.94 o 
   2 -12   0       21.71       25.33      3.07 o 
   3 -12   0       49.15       34.91      6.48 o 
   1 -11   0        8.58        7.81      3.23 o 
   2 -11   0       31.64       34.36      3.34 o 
   3 -11   0       31.09       30.42      5.43 o 
   4 -11   0       12.37       16.00      3.17 o 
   0 -10   0      120.36      122.01      6.44 o 
   1 -10   0        0.06        0.78      1.26 o 
   2 -10   0       31.43       32.43      3.69 o 
   3 -10   0      127.59      159.81      8.20 o 
   4 -10   0        2.61        2.53      3.09 o 
   1  -9   0        4.25        6.46      1.68 o 
   2  -9   0       80.59       77.46      3.96 o 
   3  -9   0       66.28       67.97      6.18 o 
   4  -9   0        6.99        5.55      3.47 o 
   0  -8   0      551.38      610.60     19.55 o 
   1  -8   0      155.47      159.05      5.83 o 
   2  -8   0       80.35       82.60      4.31 o 
   3  -8   0       43.39       42.71      4.75 o 
   4  -8   0       18.76       25.12      3.39 o 
   5  -8   0        0.72        4.97      3.77 o 
   1  -7   0       78.76       69.74      3.64 o 
   2  -7   0      111.55      119.33      2.99 o 
   3  -7   0       21.24       19.99      2.37 o 
   4  -7   0       15.54       18.99      3.05 o 
   5  -7   0        2.58       -0.94      3.79 o 
   0  -6   0     1590.32     1605.77     47.74 o 
   1  -6   0       65.64       74.28      2.86 o 
   2  -6   0       70.84       67.44      1.78 o 
   3  -6   0       44.72       45.68      4.97 o 
   4  -6   0        9.06       10.09      4.51 o 
   5  -6   0        4.89        4.47      4.61 o 
   1  -5   0      900.85      869.46     18.11 o 
   2  -5   0      202.43      192.21      6.32 o 
   3  -5   0       46.67       45.06      3.49 o 
   4  -5   0       58.95       63.32      5.41 o 
   5  -5   0        4.25        3.25      3.09 o 
   0  -4   0      796.87      715.47     20.93 o 
   1  -4   0       21.96       19.73      2.06 o 
   2  -4   0       30.56       28.59      2.35 o 
   3  -4   0      308.76      319.94     12.17 o 
   4  -4   0       57.13       64.51      5.71 o 
   5  -4   0        4.64        6.28      3.81 o 
   1  -3   0     1074.43     1038.87     21.09 o 
   2  -3   0      136.54      119.00      6.70 o 
   3  -3   0       41.01       53.52      6.00 o 
   4  -3   0       13.03       13.27      5.71 o 
   5  -3   0        2.23        2.23      2.04 o 
   0  -2   0     3392.26     3780.40    110.96 o 
   1  -2   0      265.99      253.89      9.14 o 
   2  -2   0       87.84       95.12      6.62 o 
   3  -2   0      285.93      294.07     12.21 o 
   4  -2   0       11.17       13.92      6.60 o 
   5  -2   0       17.41       25.52      4.09 o 
   1  -1   0     1145.48     1008.90     27.69 o 
   2  -1   0       68.91       67.37      4.69 o 
   3  -1   0      139.63      128.23     10.37 o 
   4  -1   0        3.68        4.17      3.55 o 
   5  -1   0        9.33        6.20      2.97 o 
   1   0   0      417.90      389.90     11.87 o 
   2   0   0      299.14      300.67     11.43 o 
   3   0   0        8.23        6.78      3.35 o 
   4   0   0       55.08       64.26      5.65 o 
   5   0   0        0.00       -0.19      1.02 o 
   1   1   0     1131.59     1010.67     30.60 o 
   2   1   0       73.53       64.92      4.03 o 
   3   1   0      136.48      127.85      4.57 o 
   4   1   0        3.46        4.79      1.77 o 
   5   1   0        9.63       12.08      2.02 o 
   0   2   0     3461.53     3541.69    102.70 o 
   1   2   0      256.57      248.18      7.56 o 
   2   2   0       87.71       89.92      2.14 o 
   3   2   0      277.05      307.78      9.65 o 
   4   2   0       11.65       15.81      1.49 o 
   5   2   0       17.67       23.79      8.08 o 
   1   3   0     1097.66     1061.65     22.47 o 
   2   3   0      134.25      124.78      5.02 o 
   3   3   0       42.48       44.56      3.59 o 
   4   3   0       13.20       10.95      5.88 o 
   5   3   0        2.42        0.92      3.31 o 
   0   4   0      774.21      720.58     20.89 o 
   1   4   0       20.42       21.77      1.60 o 
   2   4   0       30.81       30.07      2.97 o 
   3   4   0      303.66      326.26     11.03 o 
   4   4   0       57.88       65.65      6.04 o 
   5   4   0        4.56        5.15      6.51 o 
   1   5   0      907.79      882.54     23.16 o 
   2   5   0      199.85      201.61      5.81 o 
   3   5   0       45.01       50.96      4.57 o 
   4   5   0       58.50       67.01      7.13 o 
   5   5   0        4.17        2.81      4.72 o 
   0   6   0     1592.64     1665.86     50.99 o 
   1   6   0       63.27       76.98      3.12 o 
   2   6   0       71.61       65.40      3.14 o 
   3   6   0       47.03       46.73      3.71 o 
   4   6   0        9.15        9.93      3.91 o 
   5   6   0        4.92        3.05      4.54 o 
   1   7   0       77.47       74.27      3.25 o 
   2   7   0      112.28      118.84      4.49 o 
   3   7   0       20.53       19.82      2.97 o 
   4   7   0       15.52       18.46      5.82 o 
   5   7   0        2.77       -0.87      4.20 o 
   0   8   0      565.10      631.44     21.64 o 
   1   8   0      154.36      151.12      5.01 o 
   2   8   0       80.99       79.64      5.35 o 
   3   8   0       41.77       50.05      5.93 o 
   4   8   0       19.55       25.59      4.99 o 
   5   8   0        0.72        0.84      4.09 o 
   1   9   0        4.38        6.96      2.37 o 
   2   9   0       77.84       86.81      4.80 o 
   3   9   0       67.00       67.21      5.22 o 
   4   9   0        6.85        5.58      3.74 o 
   0  10   0      121.14      114.01      7.62 o 
   1  10   0        0.10        0.31      1.20 o 
   2  10   0       31.53       29.49      3.87 o 
   3  10   0      126.19      153.08      8.56 o 
   4  10   0        2.43        2.72      3.06 o 
   1  11   0        9.06        6.43      2.07 o 
   2  11   0       32.80       31.73      8.12 o 
   3  11   0       30.55       26.82     10.73 o 
   4  11   0       12.29       10.22      6.12 o 
   0  12   0       23.28       16.74      2.87 o 
   1  12   0       38.51       32.58      9.87 o 
   2  12   0       21.75       25.20      5.59 o 
   3  12   0       49.45       55.70      8.53 o 
   1  13   0        2.13        2.36      1.62 o 
   2  13   0       10.99       14.18      6.85 o 
   3  13   0        6.37        4.37      2.67 o 
   0  14   0       45.16       49.29      4.69 o 
   1  14   0        3.80        2.14      1.94 o 
   2  14   0        6.96        5.27      2.74 o 
   1  15   0        1.29        0.03      1.99 o 
   2  15   0        2.30        2.31      3.12 o 
   0  16   0        2.88        4.67      2.57 o 
   0 -16   1        0.44        1.18      3.89 o 
  -2 -15   1        3.26        4.47      3.29 o 
  -1 -15   1        2.03        2.16      4.64 o 
   0 -15   1        1.06       -0.40      2.45 o 
   1 -15   1        5.20        1.90      3.18 o 
   2 -15   1        4.95        2.27      4.33 o 
  -2 -14   1        2.49        1.50      2.75 o 
  -1 -14   1       23.08       29.09      3.34 o 
   0 -14   1       26.75       28.19      9.15 o 
   1 -14   1        1.11        1.66      3.27 o 
   2 -14   1       11.82        3.78      3.08 o 
  -3 -13   1        1.18        1.56      2.55 o 
  -2 -13   1        2.71        1.76      2.05 o 
  -1 -13   1       11.27        8.40      3.34 o 
   0 -13   1        5.24        6.46      2.73 o 
   1 -13   1       53.79       60.08      5.14 o 
   2 -13   1        0.28        0.05      1.74 o 
   3 -13   1        4.14        0.70      3.23 o 
  -3 -12   1       29.11       24.72      4.11 o 
  -2 -12   1       25.39       21.19     14.82 o 
  -1 -12   1       33.43       40.38      4.27 o 
   0 -12   1       53.62       61.95      4.58 o 
   1 -12   1        8.52        8.09      3.33 o 
   2 -12   1        1.65        0.07      2.07 o 
   3 -12   1        0.39       -0.04      2.13 o 
  -4 -11   1        3.75        1.82      3.27 o 
  -3 -11   1        5.64        8.22      4.17 o 
  -2 -11   1        2.37        2.52      1.75 o 
  -1 -11   1       23.98       31.56      3.41 o 
   0 -11   1       52.61       55.60      4.87 o 
   1 -11   1       99.90      111.54      5.67 o 
   2 -11   1       13.88       19.58      3.49 o 
   3 -11   1        4.20        1.99      1.76 o 
   4 -11   1        6.37        2.99      3.17 o 
  -4 -10   1        0.47        0.16      3.07 o 
  -3 -10   1       19.21       21.17      5.25 o 
  -2 -10   1       45.67       47.33      5.48 o 
  -1 -10   1       68.93       69.96      4.22 o 
   0 -10   1       30.14       32.15      2.52 o 
   1 -10   1       22.76       26.06      3.61 o 
   2 -10   1       52.75       65.38      4.48 o 
   3 -10   1       18.57       17.65      4.11 o 
   4 -10   1        2.76        1.70      1.60 o 
  -4  -9   1        8.34        7.96      3.91 o 
  -3  -9   1       14.40       16.46      4.51 o 
  -2  -9   1      399.70      439.11     10.91 o 
  -1  -9   1       73.15       77.36      4.86 o 
   0  -9   1        5.20        7.11      2.34 o 
   1  -9   1       57.08       65.93      4.04 o 
   2  -9   1       65.79       76.71      4.17 o 
   3  -9   1      113.95      137.21      7.78 o 
   4  -9   1       36.52       44.96      5.17 o 
  -5  -8   1        0.49        0.80      3.17 o 
  -4  -8   1        1.80        1.97      2.17 o 
  -3  -8   1      139.76      152.41      6.86 o 
  -2  -8   1       12.74       16.87      1.67 o 
  -1  -8   1       71.25       77.74      4.49 o 
   0  -8   1      237.59      244.19      6.84 o 
   1  -8   1       52.94       59.76      3.04 o 
   2  -8   1       34.02       29.70      2.75 o 
   3  -8   1       76.81       85.82      5.25 o 
   4  -8   1        6.36        8.46      3.45 o 
   5  -8   1        0.33        3.35      3.15 o 
  -5  -7   1        0.65        1.14      3.51 o 
  -4  -7   1       25.91       33.08      3.81 o 
  -3  -7   1      121.89      124.48      5.98 o 
  -2  -7   1       28.00       29.52      1.48 o 
  -1  -7   1       38.82       39.25      3.22 o 
   0  -7   1       30.65       29.31      2.08 o 
   1  -7   1       13.59       13.55      2.93 o 
   2  -7   1       37.04       33.42      2.34 o 
   3  -7   1       33.17       32.90      3.57 o 
   4  -7   1       86.03       94.04      5.43 o 
   5  -7   1        0.28       -1.14      3.19 o 
  -5  -6   1       12.89       11.43      6.12 o 
  -4  -6   1       28.49       33.21      6.20 o 
  -3  -6   1      177.93      166.07      9.08 o 
  -2  -6   1      238.98      233.18      4.19 o 
  -1  -6   1      298.98      278.83      6.67 o 
   0  -6   1       96.09       90.58      3.39 o 
   1  -6   1       62.43       62.53      2.96 o 
   2  -6   1      125.01      121.02      2.35 o 
   3  -6   1       62.60       69.98      5.09 o 
   4  -6   1       15.02       22.00      4.77 o 
   5  -6   1       10.36        7.52      4.59 o 
  -5  -5   1        2.80        3.03      4.91 o 
  -4  -5   1        4.27        5.37      4.41 o 
  -3  -5   1        3.04        3.63      2.01 o 
  -2  -5   1       37.01       32.60      2.61 o 
  -1  -5   1      335.59      326.10      8.42 o 
   0  -5   1      101.95      107.59      2.99 o 
   1  -5   1       30.63       30.73      2.09 o 
   2  -5   1      131.56      124.88      2.34 o 
   3  -5   1       68.98       68.13      5.19 o 
   4  -5   1       17.46       17.24      3.21 o 
   5  -5   1        9.35       10.03      3.53 o 
  -5  -4   1        0.22       -0.04      4.85 o 
  -4  -4   1        6.14        7.96      3.55 o 
  -3  -4   1      115.56      106.57      7.96 o 
  -2  -4   1      176.38      169.53      6.36 o 
  -1  -4   1     1187.64     1110.33     63.38 o 
   0  -4   1     1089.30     1010.86     20.06 o 
   1  -4   1       97.67       92.81      4.23 o 
   2  -4   1       23.80       21.91      1.33 o 
   3  -4   1       43.04       45.44      5.11 o 
   4  -4   1        0.10       -1.16      2.45 o 
   5  -4   1        1.07        0.79      1.94 o 
  -5  -3   1       10.56       10.09      7.04 o 
  -4  -3   1        3.51        1.88      2.83 o 
  -3  -3   1      137.38      127.61      7.08 o 
  -2  -3   1      295.23      323.87     13.07 o 
  -1  -3   1      112.98      115.04      2.85 o 
   0  -3   1     1571.32     1534.93     29.61 o 
   1  -3   1     2836.28     2718.30    126.73 o 
   2  -3   1      124.91      121.99      4.73 o 
   3  -3   1        2.94        5.27      2.11 o 
   4  -3   1       49.37       50.67      5.21 o 
   5  -3   1        5.01        2.73      2.42 o 
  -5  -2   1        4.08        4.45      6.08 o 
  -4  -2   1       63.51       65.77      6.44 o 
  -3  -2   1      116.18      116.70      9.46 o 
  -2  -2   1       62.19       63.02      6.32 o 
  -1  -2   1     1026.66      960.18     28.47 o 
   0  -2   1     2046.13     2043.81     38.95 o 
   1  -2   1     1609.70     1577.04     26.44 o 
   2  -2   1       60.29       68.86      5.37 o 
   3  -2   1      141.53      155.56     10.01 o 
   4  -2   1       18.26       21.42      3.44 o 
   5  -2   1       14.17       19.06      2.89 o 
  -5  -1   1        2.34        0.79      1.95 o 
  -4  -1   1        6.48        6.56      3.95 o 
  -3  -1   1      310.64      334.00     17.18 o 
  -2  -1   1      772.94      736.49     26.79 o 
  -1  -1   1      105.05      100.38      4.81 o 
   1  -1   1      572.54      516.41      8.54 o 
   2  -1   1      236.62      228.36     10.81 o 
   3  -1   1       34.19       35.57      2.93 o 
   4  -1   1       48.44       51.75      5.03 o 
   5  -1   1        5.34        4.02      2.11 o 
  -5   0   1       47.51       47.90     14.90 o 
  -4   0   1        1.26       -0.28      2.67 o 
  -3   0   1        1.36        2.03      2.79 o 
  -2   0   1      185.68      176.15     11.59 o 
  -1   0   1      120.92      107.69      3.90 o 
   1   0   1       22.90       19.10      1.46 o 
   2   0   1      135.40      139.29      5.26 o 
   3   0   1       94.91       91.30      4.26 o 
   4   0   1      138.53      166.52      8.97 o 
   5   0   1        0.03       -1.12      1.78 o 
  -5   1   1        2.16        2.41      1.57 o 
  -4   1   1        6.42        6.56      4.57 o 
  -3   1   1      315.89      327.36     15.06 o 
  -2   1   1      767.91      730.83     18.32 o 
  -1   1   1      107.13       97.44      3.74 o 
   1   1   1      557.76      532.34     10.41 o 
   2   1   1      228.64      244.04      7.31 o 
   3   1   1       33.71       37.52      2.42 o 
   4   1   1       48.76       52.41      3.26 o 
   5   1   1        5.23        4.24      2.29 o 
  -5   2   1        4.05        2.33      4.34 o 
  -4   2   1       65.26       60.60      3.71 o 
  -3   2   1      116.73      125.17      6.79 o 
  -2   2   1       61.55       61.15      4.16 o 
  -1   2   1     1037.34      922.39     17.30 o 
   0   2   1     2050.36     1975.80    132.55 o 
   1   2   1     1607.84     1578.62     32.96 o 
   2   2   1       64.91       63.39      2.24 o 
   3   2   1      142.64      152.00      7.18 o 
   4   2   1       18.59       20.98      2.23 o 
   5   2   1       14.32       19.50      5.71 o 
  -5   3   1       10.42        6.47      6.95 o 
  -4   3   1        3.57        3.24      4.45 o 
  -3   3   1      137.41      135.02      5.66 o 
  -2   3   1      296.91      309.37      9.41 o 
  -1   3   1      110.71      112.09      5.23 o 
   0   3   1     1557.16     1491.22     29.69 o 
   1   3   1     2815.01     2732.08    116.15 o 
   2   3   1      128.02      121.48      4.74 o 
   3   3   1        3.02        4.57      4.75 o 
   4   3   1       49.48       53.02      6.34 o 
   5   3   1        5.31        3.80      3.81 o 
  -5   4   1        0.18        1.86      3.33 o 
  -4   4   1        5.86       10.17      3.52 o 
  -3   4   1      117.48      110.53      5.27 o 
  -2   4   1      172.11      173.46      7.41 o 
  -1   4   1     1203.68     1151.26     23.73 o 
   0   4   1     1089.57     1038.09     21.48 o 
   1   4   1       98.25       91.27      4.23 o 
   2   4   1       23.72       22.69      2.02 o 
   3   4   1       43.45       46.34      3.89 o 
   4   4   1        0.09        0.77      1.89 o 
   5   4   1        1.05        3.70      3.90 o 
  -5   5   1        2.91        1.18      5.89 o 
  -4   5   1        4.43        4.21      3.00 o 
  -3   5   1        3.76        2.73      2.22 o 
  -2   5   1       36.24       36.66      3.04 o 
  -1   5   1      333.45      318.54      7.70 o 
   0   5   1      105.38      105.65      3.91 o 
   1   5   1       34.79       28.66      2.33 o 
   2   5   1      133.54      122.05      4.65 o 
   3   5   1       68.78       70.78      3.97 o 
   4   5   1       17.27       22.16      5.31 o 
   5   5   1        9.65        9.69      5.14 o 
  -5   6   1       12.71       11.71      5.28 o 
  -4   6   1       29.53       37.47      4.40 o 
  -3   6   1      175.41      187.25      7.40 o 
  -2   6   1      240.55      234.08      7.58 o 
  -1   6   1      297.75      284.28      8.58 o 
   0   6   1       99.68       86.10      3.77 o 
   1   6   1       62.19       64.92      2.97 o 
   2   6   1      122.07      128.09      4.21 o 
   3   6   1       61.72       67.17      3.97 o 
   4   6   1       15.38       14.82      8.96 o 
   5   6   1       10.43        4.19      5.45 o 
  -5   7   1        0.65       -0.24      3.41 o 
  -4   7   1       25.51       29.63      6.07 o 
  -3   7   1      121.94      126.07      7.12 o 
  -2   7   1       26.71       25.18      3.20 o 
  -1   7   1       39.70       36.43      2.13 o 
   0   7   1       32.93       24.68      1.71 o 
   1   7   1       13.47       12.36      1.63 o 
   2   7   1       35.81       35.52      2.34 o 
   3   7   1       32.99       36.71      4.83 o 
   4   7   1       85.07       93.38      9.54 o 
   5   7   1        0.27       -0.97      3.63 o 
  -5   8   1        0.46       -0.64      4.81 o 
  -4   8   1        1.54        0.71      2.59 o 
  -3   8   1      139.70      151.68      8.37 o 
  -2   8   1       12.76       16.06      2.65 o 
  -1   8   1       71.89       78.99      3.80 o 
   0   8   1      232.83      260.88      6.86 o 
   1   8   1       53.13       53.60      3.06 o 
   2   8   1       32.28       33.63      3.54 o 
   3   8   1       76.23       86.33      6.75 o 
   4   8   1        6.58        4.84      5.64 o 
   5   8   1        0.33       -0.17      4.05 o 
  -4   9   1        8.24        4.20      3.94 o 
  -3   9   1       15.21       15.13      4.82 o 
  -2   9   1      403.52      446.22     24.10 o 
  -1   9   1       72.20       76.43      6.66 o 
   0   9   1        5.68        4.20      1.97 o 
   1   9   1       56.94       58.23      3.12 o 
   2   9   1       66.95       83.64      4.69 o 
   3   9   1      114.30      130.87      6.27 o 
   4   9   1       36.95       30.21     20.58 o 
  -4  10   1        0.40        1.75      2.49 o 
  -3  10   1       19.55       21.00      5.01 o 
  -2  10   1       44.81       47.38      6.95 o 
  -1  10   1       70.96       70.98      6.22 o 
   0  10   1       28.61       25.76      2.44 o 
   1  10   1       22.63       18.69      2.58 o 
   2  10   1       51.62       59.50     10.25 o 
   3  10   1       19.30       22.41      6.59 o 
   4  10   1        2.88        1.52      3.05 o 
  -4  11   1        3.67        1.38      4.27 o 
  -3  11   1        6.00        2.75      3.36 o 
  -2  11   1        2.43        2.64      3.03 o 
  -1  11   1       23.79       22.25      6.89 o 
   0  11   1       51.79       46.24      3.29 o 
   1  11   1       97.57       94.30     13.12 o 
   2  11   1       14.46       21.43      3.11 o 
   3  11   1        4.14        3.52      3.19 o 
   4  11   1        6.56        4.12      4.18 o 
  -3  12   1       29.06       23.08     12.68 o 
  -2  12   1       25.35       25.05      5.68 o 
  -1  12   1       33.96       24.99      7.81 o 
   0  12   1       52.54       44.72      3.93 o 
   1  12   1        8.55        5.12      2.21 o 
   2  12   1        1.50        0.80      1.47 o 
   3  12   1        0.46        0.45      1.64 o 
  -3  13   1        1.08        5.45      3.85 o 
  -2  13   1        2.68       -0.63      3.73 o 
  -1  13   1       11.26        6.28      4.23 o 
   0  13   1        5.41        4.06      1.99 o 
   1  13   1       53.23       52.18      7.91 o 
   2  13   1        0.33        1.25      6.25 o 
   3  13   1        4.11        6.50      3.59 o 
  -2  14   1        2.55        2.43      3.22 o 
  -1  14   1       23.53       19.63      7.55 o 
   0  14   1       26.97       25.37      2.98 o 
   1  14   1        1.13        1.08      1.89 o 
   2  14   1       12.02       10.79      4.04 o 
  -2  15   1        3.28        3.25      7.60 o 
  -1  15   1        2.00        4.46      2.49 o 
   0  15   1        1.10        1.66      2.03 o 
   1  15   1        5.39        2.82      2.83 o 
   2  15   1        5.01        7.67      2.57 o 
   0  16   1        0.49        1.38      2.01 o 
  -2 -15   2        4.93        0.90      4.13 o 
  -1 -15   2        1.57        0.94      1.81 o 
   0 -15   2        5.38        3.04      3.46 o 
   1 -15   2       14.75        9.06      3.96 o 
  -2 -14   2        4.40        1.50      3.97 o 
  -1 -14   2        0.91        0.99      2.10 o 
   0 -14   2        0.72       -0.74      1.72 o 
   1 -14   2       10.72       11.91      3.05 o 
   2 -14   2        4.72        3.39      2.96 o 
  -3 -13   2       12.74        5.59      4.67 o 
  -2 -13   2        1.52        0.93      1.25 o 
  -1 -13   2       30.21       33.69      3.19 o 
   0 -13   2       15.75       12.57      3.39 o 
   1 -13   2       22.39       18.65      4.66 o 
   2 -13   2        2.09        0.65      2.95 o 
   3 -13   2        5.82        0.86      4.95 o 
  -3 -12   2       32.46       32.34      7.34 o 
  -2 -12   2       51.04       56.89      3.13 o 
  -1 -12   2       55.25       67.88      3.56 o 
   0 -12   2       20.62       24.02      2.89 o 
   1 -12   2        5.49        4.83      3.19 o 
   2 -12   2       10.57        2.62      5.08 o 
   3 -12   2        2.47        0.69      1.99 o 
  -4 -11   2        0.28       -0.04      2.95 o 
  -3 -11   2        5.32        7.68      4.55 o 
  -2 -11   2      114.72      143.76      5.38 o 
  -1 -11   2       57.39       55.73      5.27 o 
   0 -11   2        7.09        7.31      3.15 o 
   1 -11   2       29.75       28.14      3.35 o 
   2 -11   2        8.75        2.95      3.80 o 
   3 -11   2        4.08        1.43      2.05 o 
  -4 -10   2       10.85       10.31      5.07 o 
  -3 -10   2        9.07        9.95      4.41 o 
  -2 -10   2        7.84       10.51      2.20 o 
  -1 -10   2       44.76       42.05     19.21 o 
   0 -10   2       22.21       24.20      2.84 o 
   1 -10   2       54.04       63.25      3.83 o 
   2 -10   2       10.70       13.04      2.74 o 
   3 -10   2       30.23       22.80      9.34 o 
   4 -10   2       10.85        2.76      2.35 o 
  -4  -9   2        5.39        4.23      2.71 o 
  -3  -9   2       10.68       16.34      4.75 o 
  -2  -9   2      500.13      533.51     12.34 o 
  -1  -9   2      235.70      236.49      8.09 o 
   0  -9   2       16.36       20.36      3.08 o 
   1  -9   2        8.38       10.00      2.08 o 
   2  -9   2       13.40       12.29      2.10 o 
   3  -9   2        5.93        3.09      2.14 o 
   4  -9   2       17.27        0.02      3.63 o 
  -5  -8   2       21.07       18.03      6.46 o 
  -4  -8   2        5.46        7.36      2.91 o 
  -3  -8   2        7.94        7.94      2.27 o 
  -2  -8   2      107.36      104.16      5.77 o 
  -1  -8   2       30.32       29.94      2.43 o 
   0  -8   2       38.92       43.79      2.82 o 
   1  -8   2       69.66       76.49      3.65 o 
   2  -8   2       86.75       90.77      3.72 o 
   3  -8   2        2.01        0.78      1.46 o 
   4  -8   2       15.12       10.03      6.73 o 
   5  -8   2        3.79        5.01      2.17 o 
  -5  -7   2        6.86        5.83      5.71 o 
  -4  -7   2       18.36       20.63      3.59 o 
  -3  -7   2       66.07       65.95      4.51 o 
  -2  -7   2       11.66       11.46      0.99 o 
  -1  -7   2       64.31       58.61      4.36 o 
   0  -7   2      431.18      432.61     10.85 o 
   1  -7   2      601.85      655.05     21.61 o 
   2  -7   2        2.94        0.98      0.53 o 
   3  -7   2       57.12       62.14      3.81 o 
   4  -7   2        7.61        5.72      3.74 o 
   5  -7   2        3.82        6.58      3.65 o 
  -5  -6   2        0.49       -0.70      3.37 o 
  -4  -6   2        3.99        5.77      2.81 o 
  -3  -6   2       12.80       12.89      4.13 o 
  -2  -6   2       55.53       54.78      1.74 o 
  -1  -6   2      141.92      116.86     27.67 o 
   0  -6   2      102.26      100.63      3.51 o 
   1  -6   2      116.86      117.97      3.43 o 
   2  -6   2       43.12       44.92      2.35 o 
   3  -6   2       39.60       40.34      3.39 o 
   4  -6   2       33.80       42.09      4.24 o 
   5  -6   2        7.46        2.36      3.49 o 
  -5  -5   2        6.70        5.49      5.88 o 
  -4  -5   2       37.22       36.97      7.16 o 
  -3  -5   2      219.40      222.21     11.91 o 
  -2  -5   2      356.19      369.27     11.91 o 
  -1  -5   2       38.35       37.50      2.34 o 
   0  -5   2      247.56      215.77      4.63 o 
   1  -5   2     1123.19     1074.53     21.38 o 
   2  -5   2      243.80      254.55      4.64 o 
   3  -5   2       42.23       39.48      3.73 o 
   4  -5   2       56.46       58.82      5.42 o 
   5  -5   2        2.71        2.28      1.83 o 
  -5  -4   2       44.26       48.50      9.91 o 
  -4  -4   2        0.97        1.74      4.05 o 
  -3  -4   2      260.45      261.21     10.97 o 
  -2  -4   2       51.89       41.19      4.73 o 
  -1  -4   2      175.77      166.35      3.93 o 
   0  -4   2      102.35       96.51      2.83 o 
   1  -4   2       52.84       49.04      1.82 o 
   2  -4   2       55.78       56.44      1.93 o 
   3  -4   2       57.05       67.57      5.35 o 
   4  -4   2       23.43       23.78      4.38 o 
   5  -4   2        4.38        3.87      2.18 o 
  -5  -3   2       40.82       53.86     11.09 o 
  -4  -3   2       28.13       33.25      8.12 o 
  -3  -3   2       82.54       86.32      8.02 o 
  -2  -3   2     1052.71     1053.16     32.70 o 
  -1  -3   2      298.07      259.89      5.22 o 
   0  -3   2      452.05      446.35      9.75 o 
   1  -3   2      120.65      138.98      2.94 o 
   2  -3   2       93.72      100.71      2.57 o 
   3  -3   2       61.16       60.78      4.65 o 
   4  -3   2       53.55       57.29      5.53 o 
   5  -3   2        9.02        8.61      3.22 o 
  -5  -2   2       88.42      106.71     10.13 o 
  -4  -2   2        4.40        3.11      5.37 o 
  -3  -2   2        9.46       12.77      5.31 o 
  -2  -2   2      506.84      472.23     15.94 o 
  -1  -2   2      584.89      498.60     14.46 o 
   0  -2   2      479.96      465.44      9.41 o 
   1  -2   2      215.74      192.81      3.32 o 
   2  -2   2      844.90      836.26     14.97 o 
   3  -2   2        7.90       12.22      2.24 o 
   4  -2   2       18.20       23.56      2.59 o 
   5  -2   2        0.10        0.46      1.55 o 
  -5  -1   2       78.49       79.26      9.38 o 
  -4  -1   2       87.57       92.34     12.39 o 
  -3  -1   2      139.62      143.61      8.60 o 
  -2  -1   2      466.51      435.58     18.01 o 
  -1  -1   2        2.79        3.78      1.96 o 
   0  -1   2      671.50      565.60      8.04 o 
   1  -1   2    12965.82    14292.34    280.00 o 
   2  -1   2      135.26      131.50      3.50 o 
   3  -1   2       52.62       54.17      2.69 o 
   4  -1   2       22.51       24.27      2.51 o 
   5  -1   2        4.55        4.68      2.76 o 
  -5   0   2        1.35        1.18      4.11 o 
  -4   0   2      124.08      123.06     14.80 o 
  -3   0   2       55.77       54.46      5.85 o 
  -2   0   2      278.35      273.99      8.06 o 
  -1   0   2      890.10      794.20     16.86 o 
   0   0   2      813.82      747.72     10.75 o 
   1   0   2     7335.72     7624.49    154.27 o 
   2   0   2      174.41      151.85      5.14 o 
   3   0   2        2.96        4.12      1.57 o 
   4   0   2       34.63       38.31      3.30 o 
   5   0   2        3.60        1.84      1.94 o 
  -5   1   2       78.33       73.25     10.86 o 
  -4   1   2       88.27       86.14     13.15 o 
  -3   1   2      139.15      148.61      6.51 o 
  -2   1   2      469.34      455.57     12.83 o 
  -1   1   2        2.66        4.00      2.70 o 
   0   1   2      643.87      551.35     40.22 o 
   1   1   2    13030.83    14487.67    327.67 o 
   2   1   2      135.55      135.93      7.24 o 
   3   1   2       54.26       55.62      2.58 o 
   4   1   2       21.05       25.75      1.89 o 
   5   1   2        4.69        4.06      2.71 o 
  -5   2   2       87.60      107.79      9.10 o 
  -4   2   2        3.90        3.47      4.43 o 
  -3   2   2        9.94       12.06      3.67 o 
  -2   2   2      497.55      470.41     12.14 o 
  -1   2   2      568.77      523.78      9.13 o 
   0   2   2      482.59      442.32      7.26 o 
   1   2   2      213.33      206.83      7.26 o 
   2   2   2      843.19      842.11     22.61 o 
   3   2   2        8.78        8.42      1.36 o 
   4   2   2       18.09       22.31      1.97 o 
   5   2   2        0.10       -0.71      2.35 o 
  -5   3   2       40.77       44.04      8.45 o 
  -4   3   2       28.67       34.61      4.10 o 
  -3   3   2       86.65       71.24      7.33 o 
  -2   3   2     1040.98     1086.47     19.63 o 
  -1   3   2      292.36      259.67      6.94 o 
   0   3   2      473.59      420.24      8.13 o 
   1   3   2      128.06      131.71      3.56 o 
   2   3   2       93.14       97.99      7.54 o 
   3   3   2       62.66       63.56      7.36 o 
   4   3   2       51.84       66.50      6.50 o 
   5   3   2        8.90        4.42      4.83 o 
  -5   4   2       45.12       48.08     10.85 o 
  -4   4   2        1.21        1.87      3.54 o 
  -3   4   2      261.97      267.67      7.95 o 
  -2   4   2       48.83       52.91      4.96 o 
  -1   4   2      164.79      185.38      5.52 o 
   0   4   2      104.14       96.58      3.39 o 
   1   4   2       49.80       53.71      2.54 o 
   2   4   2       57.38       55.77      3.44 o 
   3   4   2       55.89       74.45      8.42 o 
   4   4   2       23.41       24.22      5.11 o 
   5   4   2        4.20        5.41      5.48 o 
  -5   5   2        6.73        7.31      4.72 o 
  -4   5   2       36.77       46.89      5.88 o 
  -3   5   2      220.77      222.07      7.62 o 
  -2   5   2      358.60      374.27     11.85 o 
  -1   5   2       37.02       36.90      2.20 o 
   0   5   2      249.47      232.95      6.02 o 
   1   5   2     1116.93     1137.03     22.55 o 
   2   5   2      243.63      257.06      7.64 o 
   3   5   2       42.63       44.59      5.05 o 
   4   5   2       56.36       65.45     10.37 o 
   5   5   2        2.81        0.60      3.07 o 
  -5   6   2        0.55        0.56      4.61 o 
  -4   6   2        4.25        5.02      3.63 o 
  -3   6   2       12.92       14.19      3.09 o 
  -2   6   2       53.16       59.08      3.42 o 
  -1   6   2      144.40      135.27      5.04 o 
   0   6   2      103.31      102.26      3.88 o 
   1   6   2      115.58      122.41      4.21 o 
   2   6   2       46.45       46.23      2.90 o 
   3   6   2       39.49       41.42      3.76 o 
   4   6   2       33.88       47.20     10.05 o 
   5   6   2        7.35        1.49      5.33 o 
  -5   7   2        6.90        4.76      4.41 o 
  -4   7   2       19.27       12.27      7.15 o 
  -3   7   2       67.04       70.39      4.95 o 
  -2   7   2       10.84       12.39      2.69 o 
  -1   7   2       62.68       63.06      3.44 o 
   0   7   2      419.88      444.20     10.48 o 
   1   7   2      608.78      660.70     14.18 o 
   2   7   2        2.86        2.89      1.32 o 
   3   7   2       58.05       67.66      5.32 o 
   4   7   2        7.63        0.36      4.39 o 
   5   7   2        3.94        2.54      4.09 o 
  -5   8   2       21.05       14.37      7.94 o 
  -4   8   2        5.60        5.08      3.24 o 
  -3   8   2        8.17        6.67      3.31 o 
  -2   8   2      106.61      102.26     12.78 o 
  -1   8   2       30.29       30.56      2.29 o 
   0   8   2       39.57       37.86      2.09 o 
   1   8   2       72.04       71.79      3.28 o 
   2   8   2       87.45       96.16      4.73 o 
   3   8   2        1.75        1.02      1.45 o 
   4   8   2       15.16        0.32      7.92 o 
   5   8   2        3.91        3.36      5.54 o 
  -4   9   2        5.33        4.64      3.58 o 
  -3   9   2       11.29       12.15      3.15 o 
  -2   9   2      496.59      502.91     15.77 o 
  -1   9   2      233.25      241.91      7.86 o 
   0   9   2       15.57       14.36      1.97 o 
   1   9   2        9.38        5.94      2.04 o 
   2   9   2       13.50       14.58      2.44 o 
   3   9   2        5.88        4.64      2.59 o 
   4   9   2       16.78        0.16      2.99 o 
  -4  10   2       11.05        9.68      4.81 o 
  -3  10   2        9.22        8.23      3.63 o 
  -2  10   2        7.61        9.09      2.95 o 
  -1  10   2       45.46       43.65      9.85 o 
   0  10   2       22.44       17.85      3.33 o 
   1  10   2       53.60       57.56      6.81 o 
   2  10   2       11.52        8.48      2.89 o 
   3  10   2       30.16       24.00      8.55 o 
   4  10   2       10.84        0.62      7.32 o 
  -4  11   2        0.32       -0.77      2.42 o 
  -3  11   2        5.13        3.37      4.26 o 
  -2  11   2      115.04      118.92     16.12 o 
  -1  11   2       58.22       50.91     15.88 o 
   0  11   2        6.66        5.67      1.69 o 
   1  11   2       30.67       25.29      6.63 o 
   2  11   2        8.71        7.35      2.32 o 
   3  11   2        4.28        3.87      2.54 o 
   4  11   2       31.43        1.08      6.78 o 
  -3  12   2       32.60       32.47     14.94 o 
  -2  12   2       50.55       52.94      9.70 o 
  -1  12   2       55.27       58.53     15.53 o 
   0  12   2       20.54       17.49     11.55 o 
   1  12   2        5.54        5.60      2.29 o 
   2  12   2       10.60       11.51      3.02 o 
   3  12   2        2.54        1.58      2.01 o 
  -3  13   2       13.06        1.80      2.80 o 
  -2  13   2        1.60        0.76      2.56 o 
  -1  13   2       29.79       22.03      8.34 o 
   0  13   2       16.21       12.85      2.22 o 
   1  13   2       22.57       21.13      5.16 o 
   2  13   2        2.08        4.96      2.44 o 
   3  13   2        5.93        1.04      3.75 o 
  -2  14   2        4.23        0.22      1.75 o 
  -1  14   2        0.87        0.76      1.85 o 
   0  14   2        0.73        1.19      1.67 o 
   1  14   2       10.48       10.82      3.14 o 
   2  14   2        4.57        3.87      2.94 o 
  -2  15   2        4.87        0.02      4.05 o 
  -1  15   2        1.57       -0.38      2.37 o 
   0  15   2        5.23        4.95      2.20 o 
   1  15   2       14.52       10.09      2.83 o 
  -1 -15   3        3.28        0.00      3.19 o 
   0 -15   3        3.20        2.80      2.45 o 
   1 -15   3        2.13        1.36      1.90 o 
  -2 -14   3       12.37        4.39      3.59 o 
  -1 -14   3        1.89        0.28      2.55 o 
   0 -14   3       13.02       16.84      4.89 o 
   1 -14   3        8.09        6.02      3.66 o 
   2 -14   3       13.47        9.67      7.93 o 
  -3 -13   3        1.33       -0.14      2.65 o 
  -2 -13   3       10.76        8.36      2.70 o 
  -1 -13   3        6.53        3.97      2.73 o 
   0 -13   3        4.80        3.78      2.45 o 
   1 -13   3       29.76       31.36      3.26 o 
   2 -13   3        9.17        5.60      2.63 o 
   3 -13   3        2.58        3.80      4.94 o 
  -3 -12   3       14.81       14.24      4.53 o 
  -2 -12   3        9.99        7.08      2.65 o 
  -1 -12   3       22.45       32.99      4.40 o 
   0 -12   3       32.76       39.38      3.94 o 
   1 -12   3       17.78       23.97      3.12 o 
   2 -12   3       26.32       21.00      3.40 o 
   3 -12   3        1.18        2.15      4.61 o 
  -4 -11   3        1.36        2.15      2.97 o 
  -3 -11   3        6.83       10.27      3.53 o 
  -2 -11   3       28.60       32.82      3.01 o 
  -1 -11   3      144.18      160.30      8.02 o 
   0 -11   3       49.56       56.12      3.88 o 
   1 -11   3       16.53       20.70      3.77 o 
   2 -11   3        0.06        0.24      0.99 o 
   3 -11   3        7.25        2.48      2.84 o 
  -4 -10   3       20.04       23.02      4.27 o 
  -3 -10   3       11.05       14.08      3.43 o 
  -2 -10   3        8.91       10.39      1.83 o 
  -1 -10   3       80.77       79.99      4.48 o 
   0 -10   3       53.44       60.98      4.35 o 
   1 -10   3       20.52       23.46      3.07 o 
   2 -10   3       25.21       28.04      2.86 o 
   3 -10   3       15.37       -0.24      1.88 o 
   4 -10   3       10.66       -0.02      6.92 o 
  -4  -9   3       14.25       15.10      3.75 o 
  -3  -9   3       10.19       17.04      3.49 o 
  -2  -9   3      135.87      141.31      4.43 o 
  -1  -9   3      111.71       85.85     29.39 o 
   0  -9   3       74.65       77.76      3.70 o 
   1  -9   3       11.00       11.12      1.80 o 
   2  -9   3       60.26       74.00      3.58 o 
   3  -9   3       13.80        9.45      3.23 o 
   4  -9   3        2.28        0.22      1.27 o 
  -5  -8   3        0.40        2.19      4.73 o 
  -4  -8   3        4.82        7.22      3.29 o 
  -3  -8   3       28.20       29.32      3.55 o 
  -2  -8   3      200.26      205.08      5.21 o 
  -1  -8   3      291.05      300.95     13.59 o 
   0  -8   3       87.69      100.38      3.84 o 
   1  -8   3       57.43       64.04      2.96 o 
   2  -8   3        3.96        1.96      1.39 o 
   3  -8   3       24.42       22.68      6.50 o 
   4  -8   3       36.90       45.19      6.33 o 
  -5  -7   3        6.64        7.66      3.91 o 
  -4  -7   3       19.06       22.84      4.01 o 
  -3  -7   3       56.87       59.51      4.61 o 
  -2  -7   3      114.49      116.93      3.18 o 
  -1  -7   3       29.61       35.23      4.43 o 
   0  -7   3      246.22      255.74      5.78 o 
   1  -7   3       40.87       46.42      2.21 o 
   2  -7   3       26.27       27.40      1.31 o 
   3  -7   3        2.50        1.30      0.78 o 
   4  -7   3       24.11       31.92      3.93 o 
   5  -7   3        3.72        0.94      1.66 o 
  -5  -6   3        5.71        3.55      3.63 o 
  -4  -6   3       18.87       17.46      3.89 o 
  -3  -6   3        8.21        8.40      2.63 o 
  -2  -6   3      285.57      274.40      6.11 o 
  -1  -6   3       34.98       36.73      4.19 o 
   0  -6   3       72.59       68.46      4.38 o 
   1  -6   3       83.05       85.24      2.42 o 
   2  -6   3       14.91       13.06      0.90 o 
   3  -6   3        5.82        4.44      2.05 o 
   4  -6   3       15.11       13.89      2.75 o 
   5  -6   3        7.22        6.46      2.89 o 
  -5  -5   3       19.52       21.56      5.11 o 
  -4  -5   3       11.15        8.70      3.67 o 
  -3  -5   3       26.41       18.71      5.05 o 
  -2  -5   3       45.07       44.57      4.87 o 
  -1  -5   3      640.70      625.04     19.83 o 
   0  -5   3        7.64        7.36      2.27 o 
   1  -5   3      193.68      187.18      3.94 o 
   2  -5   3        2.69        2.33      0.54 o 
   3  -5   3       23.90       24.49      2.34 o 
   4  -5   3        9.55        9.86      2.06 o 
   5  -5   3        7.66        8.77      2.26 o 
  -5  -4   3       27.38       33.53      6.30 o 
  -4  -4   3        7.66        3.87      3.27 o 
  -3  -4   3       34.75       30.34      5.55 o 
  -2  -4   3      439.99      410.43     13.41 o 
  -1  -4   3      470.08      479.75     13.82 o 
   0  -4   3      796.63      764.73     15.92 o 
   1  -4   3      640.56      639.73     15.80 o 
   2  -4   3      453.46      495.38      8.19 o 
   3  -4   3        3.64        1.99      1.38 o 
   4  -4   3        7.67       10.30      2.27 o 
   5  -4   3        0.95        2.24      2.64 o 
  -5  -3   3       24.89       23.66      6.28 o 
  -4  -3   3       37.63       44.17      6.08 o 
  -3  -3   3        5.92        5.33      4.65 o 
  -2  -3   3      104.01       97.95      7.08 o 
  -1  -3   3      335.25      300.09     10.91 o 
   0  -3   3     1259.24     1145.23     38.07 o 
   1  -3   3       97.61      100.11      2.72 o 
   2  -3   3      217.94      211.45      3.61 o 
   3  -3   3        2.36        3.08      1.24 o 
   4  -3   3        5.24        8.75      2.63 o 
   5  -3   3        5.40        6.35      2.86 o 
  -5  -2   3        0.38       -0.28      5.73 o 
  -4  -2   3        2.65        3.99      3.65 o 
  -3  -2   3       46.73       47.00      5.13 o 
  -2  -2   3      343.53      382.08     13.59 o 
  -1  -2   3      353.72      325.99      7.55 o 
   0  -2   3      444.17      423.64      7.30 o 
   1  -2   3      563.46      537.59     13.40 o 
   2  -2   3      517.38      496.89      7.73 o 
   3  -2   3       35.68       39.62      2.49 o 
   4  -2   3        7.45        8.56      2.24 o 
   5  -2   3        6.48        4.82      2.39 o 
  -5  -1   3       30.31       17.18     10.33 o 
  -4  -1   3       89.63       78.60      8.28 o 
  -3  -1   3       46.50       43.55      5.09 o 
  -2  -1   3      364.22      379.93     12.27 o 
  -1  -1   3      787.64      704.48     15.88 o 
   0  -1   3      752.38      635.12     10.17 o 
   1  -1   3      511.00      483.25      7.22 o 
   2  -1   3      497.21      508.62      9.32 o 
   3  -1   3       37.71       38.15      2.28 o 
   4  -1   3       10.28       15.75      4.36 o 
   5  -1   3        5.34        5.20      2.30 o 
  -5   0   3        4.01        1.88      4.33 o 
  -4   0   3       99.12      107.37      9.99 o 
  -3   0   3        4.62        7.66      2.66 o 
  -2   0   3      212.14      182.93      6.53 o 
  -1   0   3      229.21      214.04      5.83 o 
   0   0   3       22.07       19.14      1.29 o 
   1   0   3      411.48      397.57      7.00 o 
   2   0   3       45.99       41.12      2.32 o 
   3   0   3        0.00        0.21      1.13 o 
   4   0   3        5.04        7.75      2.36 o 
   5   0   3       25.18       31.20      3.09 o 
  -5   1   3       31.08       33.06      7.80 o 
  -4   1   3       90.29       93.56     13.76 o 
  -3   1   3       47.05       42.87      4.14 o 
  -2   1   3      367.66      380.63     12.86 o 
  -1   1   3      777.97      715.70     12.53 o 
   0   1   3      747.25      663.44     22.90 o 
   1   1   3      505.62      481.08      6.88 o 
   2   1   3      498.76      506.35     12.85 o 
   3   1   3       35.09       40.45      2.85 o 
   4   1   3       10.55       14.54      2.40 o 
   5   1   3        5.34        2.84      1.82 o 
  -5   2   3        0.28        1.53      3.97 o 
  -4   2   3        2.63        3.72      3.92 o 
  -3   2   3       48.57       50.68      4.40 o 
  -2   2   3      351.46      371.11      7.83 o 
  -1   2   3      358.36      327.92      7.01 o 
   0   2   3      445.96      410.72      6.92 o 
   1   2   3      567.49      528.45     13.18 o 
   2   2   3      504.66      516.76     11.48 o 
   3   2   3       35.22       38.26      2.70 o 
   4   2   3        7.40        8.19      1.60 o 
   5   2   3        6.56        2.42      3.49 o 
  -5   3   3       25.21       21.97      5.87 o 
  -4   3   3       37.81       47.70      6.79 o 
  -3   3   3        5.75        5.63      0.92 o 
  -2   3   3      102.33      100.61      4.10 o 
  -1   3   3      324.01      327.70      6.36 o 
   0   3   3     1260.38     1150.36     16.43 o 
   1   3   3       99.22       99.86      6.16 o 
   2   3   3      218.02      220.04     10.93 o 
   3   3   3        2.58        0.88      2.23 o 
   4   3   3        5.46        5.19      5.41 o 
   5   3   3        5.40        4.02      5.18 o 
  -5   4   3       27.27       36.48      6.73 o 
  -4   4   3        7.74        4.70      3.26 o 
  -3   4   3       32.26       27.11      5.77 o 
  -2   4   3      448.80      398.06      7.88 o 
  -1   4   3      476.62      480.34      7.63 o 
   0   4   3      800.23      751.46     15.19 o 
   1   4   3      645.97      653.25     19.93 o 
   2   4   3      458.95      495.55     17.08 o 
   3   4   3        3.57        7.76      3.61 o 
   4   4   3        8.10        7.78      3.89 o 
   5   4   3        1.05        0.08      2.77 o 
  -5   5   3       19.12       17.65      7.32 o 
  -4   5   3       10.40       12.15      3.62 o 
  -3   5   3       24.83       24.13      4.72 o 
  -2   5   3       45.49       43.59      4.09 o 
  -1   5   3      631.47      632.65     13.90 o 
   0   5   3        8.48        4.49      1.39 o 
   1   5   3      194.76      187.66      4.03 o 
   2   5   3        3.06        1.97      3.29 o 
   3   5   3       22.87       27.67      6.36 o 
   4   5   3        9.33        5.88      6.42 o 
   5   5   3        7.66       12.92      6.40 o 
  -5   6   3        5.77        6.31      3.90 o 
  -4   6   3       18.77       16.86      5.08 o 
  -3   6   3        8.88        8.49      2.78 o 
  -2   6   3      276.49      293.66     11.12 o 
  -1   6   3       32.91       40.20      3.37 o 
   0   6   3       71.65       72.31      3.17 o 
   1   6   3       87.14       81.73      4.94 o 
   2   6   3       13.49       15.71      1.74 o 
   3   6   3        5.90        5.79      3.15 o 
   4   6   3       14.63       16.20      7.62 o 
   5   6   3        6.96        2.47      3.97 o 
  -5   7   3        6.51        4.00      4.29 o 
  -4   7   3       19.12       14.00      5.73 o 
  -3   7   3       58.75       58.71      6.18 o 
  -2   7   3      115.87      115.87      5.18 o 
  -1   7   3       32.65       29.69      3.27 o 
   0   7   3      254.12      237.35      6.69 o 
   1   7   3       39.79       42.70      1.88 o 
   2   7   3       27.05       29.82      4.55 o 
   3   7   3        2.09        2.45      4.35 o 
   4   7   3       23.95       27.73      6.30 o 
   5   7   3        3.72       -0.34      5.65 o 
  -4   8   3        4.84        3.70      5.02 o 
  -3   8   3       26.85       29.52      3.95 o 
  -2   8   3      201.76      209.56     11.82 o 
  -1   8   3      291.21      302.77      8.39 o 
   0   8   3       87.72       90.16      4.03 o 
   1   8   3       56.23       60.43      2.60 o 
   2   8   3        3.55        3.58      1.58 o 
   3   8   3       24.41       23.18      5.09 o 
   4   8   3       36.77       -0.42     10.97 o 
  -4   9   3       14.23        8.81      5.74 o 
  -3   9   3       10.12        7.98      5.22 o 
  -2   9   3      135.29      134.58      8.25 o 
  -1   9   3      111.22      111.90      9.01 o 
   0   9   3       76.06       67.48      3.83 o 
   1   9   3       10.64       10.72      1.09 o 
   2   9   3       61.06       68.00      5.44 o 
   3   9   3       13.25       19.15      4.43 o 
   4   9   3        2.18        0.08      3.09 o 
  -4  10   3       20.02       17.63      5.07 o 
  -3  10   3       10.44       11.40      4.02 o 
  -2  10   3        9.45        8.15      2.98 o 
  -1  10   3       82.17       75.83     15.02 o 
   0  10   3       54.18       53.70      4.59 o 
   1  10   3       19.71       17.98      3.24 o 
   2  10   3       24.34       31.91      7.12 o 
   3  10   3       15.47        0.24      1.90 o 
   4  10   3       10.85        0.76      5.73 o 
  -4  11   3        1.36        2.81      3.64 o 
  -3  11   3        6.75        7.59      3.22 o 
  -2  11   3       28.44       25.52      3.84 o 
  -1  11   3      142.27      159.75      8.80 o 
   0  11   3       51.51       38.90      6.47 o 
   1  11   3       16.20       15.37      1.92 o 
   2  11   3        0.04       -0.05      0.74 o 
   3  11   3        7.19        5.14      2.58 o 
   4  11   3        4.05       -0.14      3.19 o 
  -3  12   3       14.57       19.60      6.06 o 
  -2  12   3        9.94        6.57      2.59 o 
  -1  12   3       22.62       23.13      9.83 o 
   0  12   3       33.00       31.65      7.42 o 
   1  12   3       17.85       18.24      2.50 o 
   2  12   3       25.95       27.10      3.53 o 
   3  12   3        1.20        0.98      3.77 o 
  -3  13   3        1.37        2.25      2.75 o 
  -2  13   3       10.91        7.54      2.77 o 
  -1  13   3        6.87        3.47      2.12 o 
   0  13   3        4.52        4.39      2.23 o 
   1  13   3       29.65       23.57      4.40 o 
   2  13   3        8.98       10.90      2.69 o 
   3  13   3        2.54       -1.76      6.42 o 
  -2  14   3       12.47        2.40      3.00 o 
  -1  14   3        1.84        3.25      2.69 o 
   0  14   3       13.10       10.94      5.49 o 
   1  14   3        8.37        8.06      2.38 o 
   2  14   3       13.54       12.03      8.10 o 
  -1  15   3        3.14        1.81      2.74 o 
   0  15   3        3.30        3.43      2.33 o 
   1  15   3        2.19        1.48      1.50 o 
  -1 -15   4        1.81       -0.45      1.68 o 
   0 -15   4        2.02        1.94      4.02 o 
   1 -15   4        0.46       -0.14      4.05 o 
  -2 -14   4        5.60        4.55      3.39 o 
  -1 -14   4        0.53        0.08      2.34 o 
   0 -14   4       16.20       18.10      4.58 o 
   1 -14   4        2.04        2.68      3.65 o 
   2 -14   4        5.95        7.63      5.66 o 
  -3 -13   4        0.75        0.00      2.63 o 
  -2 -13   4        0.76        1.99      1.63 o 
  -1 -13   4        6.87        7.13      2.95 o 
   0 -13   4       17.91       21.83      4.41 o 
   1 -13   4       15.87       13.05      3.40 o 
   2 -13   4        1.43       -1.55      3.63 o 
   3 -13   4        0.72        1.22      6.17 o 
  -3 -12   4        2.78        2.25      3.13 o 
  -2 -12   4       49.59       61.11      4.20 o 
  -1 -12   4        8.57        7.38      2.79 o 
   0 -12   4        7.32        7.92      2.77 o 
   1 -12   4        7.03        6.65      2.75 o 
   2 -12   4       11.59       13.80      5.79 o 
   3 -12   4        5.61       -0.13      5.01 o 
  -4 -11   4        0.51        1.90      2.83 o 
  -3 -11   4        6.62        7.18      3.45 o 
  -2 -11   4       12.42       11.51      3.31 o 
  -1 -11   4       42.44       50.61      4.88 o 
   0 -11   4       51.01       57.13      5.16 o 
   1 -11   4        4.90        3.38      1.94 o 
   2 -11   4       11.86       11.63      2.03 o 
   3 -11   4        2.02        0.40      3.24 o 
  -4 -10   4        1.33        1.52      2.71 o 
  -3 -10   4       34.08       39.90      5.19 o 
  -2 -10   4        3.95        2.09      1.65 o 
  -1 -10   4      291.94      311.91      8.99 o 
   0 -10   4      174.81      201.12      7.70 o 
   1 -10   4       37.68       38.90      2.92 o 
   2 -10   4        2.59        2.20      1.94 o 
   3 -10   4        0.23        0.35      1.04 o 
  -4  -9   4       11.12       13.47      6.08 o 
  -3  -9   4        8.03        9.68      3.37 o 
  -2  -9   4       27.08       29.40      2.18 o 
  -1  -9   4       99.92      106.44      4.93 o 
   0  -9   4       24.49       23.22      4.40 o 
   1  -9   4        2.32        2.09      1.35 o 
   2  -9   4       13.34       11.18      1.25 o 
   3  -9   4       16.37       10.44      3.54 o 
   4  -9   4        3.11       -0.10      5.85 o 
  -4  -8   4       32.96       32.88      8.02 o 
  -3  -8   4        7.30        7.00      2.71 o 
  -2  -8   4       48.27       54.64      2.07 o 
  -1  -8   4      338.93      337.41      9.15 o 
   0  -8   4      101.86       96.92      5.03 o 
   1  -8   4        7.12        8.72      1.36 o 
   2  -8   4       27.15       28.51      1.79 o 
   3  -8   4        2.06        1.12      0.82 o 
   4  -8   4        5.64        0.14      2.93 o 
  -5  -7   4        6.18        5.31      4.19 o 
  -4  -7   4       53.35       66.49      9.00 o 
  -3  -7   4        1.01        1.78      2.05 o 
  -2  -7   4       28.00       24.96      1.71 o 
  -1  -7   4      321.28      294.78     18.13 o 
   0  -7   4        9.24        6.70      2.49 o 
   1  -7   4      156.41      160.59      6.83 o 
   2  -7   4       83.17       82.71      4.38 o 
   3  -7   4       10.82        8.93      1.10 o 
   4  -7   4        3.66        2.92      1.28 o 
  -5  -6   4        0.38        2.03      3.03 o 
  -4  -6   4       11.19        8.08      5.25 o 
  -3  -6   4      123.38      121.65      6.98 o 
  -2  -6   4      232.53      227.26      8.76 o 
  -1  -6   4       41.87       31.88      4.69 o 
   0  -6   4       68.73       77.24      3.78 o 
   1  -6   4       60.55       61.41      4.33 o 
   2  -6   4      172.11      180.60      5.21 o 
   3  -6   4       25.57       28.28      1.35 o 
   4  -6   4       16.49       20.38      2.27 o 
  -5  -5   4        0.96       -0.08      3.39 o 
  -4  -5   4       61.85       69.80      9.54 o 
  -3  -5   4       11.50       10.71      3.05 o 
  -2  -5   4      280.70      282.78     12.09 o 
  -1  -5   4      309.50      304.10     11.61 o 
   0  -5   4      146.87      139.11      4.26 o 
   1  -5   4       79.38       81.67      5.16 o 
   2  -5   4      199.43      202.83      3.53 o 
   3  -5   4        7.46        7.02      1.04 o 
   4  -5   4        3.90        5.29      1.42 o 
   5  -5   4       18.86       20.69      2.77 o 
  -5  -4   4        6.55        6.56      7.18 o 
  -4  -4   4       65.27       65.61      9.38 o 
  -3  -4   4       45.56       48.20      4.77 o 
  -2  -4   4       41.30       36.35      5.27 o 
  -1  -4   4      616.29      578.41     86.22 o 
   0  -4   4      158.44      146.06      4.80 o 
   1  -4   4        3.22        1.60      1.67 o 
   2  -4   4      109.37      109.31      2.23 o 
   3  -4   4       11.32        8.30      1.38 o 
   4  -4   4        8.07       11.49      1.81 o 
   5  -4   4        8.87        6.49      2.53 o 
  -5  -3   4       14.58       11.59      8.04 o 
  -4  -3   4      123.93      120.95     12.87 o 
  -3  -3   4        7.05        6.64      2.91 o 
  -2  -3   4      238.51      242.12      9.38 o 
  -1  -3   4      608.44      577.61     11.71 o 
   0  -3   4       25.30       26.17      2.79 o 
   1  -3   4       44.84       47.42      1.84 o 
   2  -3   4       24.19       22.47      1.14 o 
   3  -3   4      109.57      126.48      4.35 o 
   4  -3   4        5.33        4.33      1.59 o 
   5  -3   4        5.54        5.14      2.42 o 
  -5  -2   4        3.53        4.53      4.59 o 
  -4  -2   4      188.09      180.14     16.46 o 
  -3  -2   4       85.42       77.66      6.44 o 
  -2  -2   4      405.99      395.51     14.00 o 
  -1  -2   4     1346.26     1301.68     28.40 o 
   0  -2   4      857.00      786.91     15.53 o 
   1  -2   4       85.91       81.41      4.58 o 
   2  -2   4     1106.66     1215.31     17.49 o 
   3  -2   4      105.26      118.75      3.73 o 
   4  -2   4       10.33       12.04      2.65 o 
   5  -2   4        5.00        4.45      3.03 o 
  -5  -1   4        3.86        2.19      4.37 o 
  -4  -1   4       65.29       59.53     11.95 o 
  -3  -1   4       22.69       24.52      4.47 o 
  -2  -1   4      230.31      216.20      7.67 o 
  -1  -1   4      138.10      144.00      4.83 o 
   0  -1   4       16.91       16.67      1.50 o 
   1  -1   4      165.08      167.19      4.32 o 
   2  -1   4     1088.73     1167.34     19.18 o 
   3  -1   4       27.81       31.01      2.24 o 
   4  -1   4        2.39        2.64      1.73 o 
   5  -1   4        0.52        0.14      1.83 o 
  -5   0   4        2.05       -0.84      6.10 o 
  -4   0   4      301.35      287.54     16.10 o 
  -3   0   4      776.62      776.76     24.25 o 
  -2   0   4      167.75      165.20      6.67 o 
  -1   0   4      514.15      507.54     12.20 o 
   0   0   4      627.12      525.09     10.75 o 
   1   0   4       10.18        6.77      1.29 o 
   2   0   4      874.68      937.92     17.05 o 
   3   0   4       31.77       37.56      4.39 o 
   4   0   4       12.44       19.65      2.39 o 
   5   0   4       13.70        6.32      2.53 o 
  -5   1   4        4.39        4.93      7.62 o 
  -4   1   4       63.76       69.98      8.68 o 
  -3   1   4       22.73       24.70      5.78 o 
  -2   1   4      230.05      215.29      6.96 o 
  -1   1   4      146.47      138.83      3.73 o 
   0   1   4       15.27       17.68      2.09 o 
   1   1   4      162.07      174.87      3.27 o 
   2   1   4     1104.76     1118.18     20.21 o 
   3   1   4       27.76       31.88      2.18 o 
   4   1   4        2.35        3.02      1.69 o 
   5   1   4        0.59       -0.72      1.24 o 
  -5   2   4        3.46        3.19      5.47 o 
  -4   2   4      184.58      192.09     14.10 o 
  -3   2   4       84.92       81.35      2.80 o 
  -2   2   4      406.77      413.92      8.64 o 
  -1   2   4     1348.90     1345.17     24.00 o 
   0   2   4      838.05      769.55     12.61 o 
   1   2   4       83.13       81.21      4.87 o 
   2   2   4     1114.03     1190.98     26.02 o 
   3   2   4      105.36      111.65      3.52 o 
   4   2   4       10.80       10.23      1.37 o 
   5   2   4        4.82        2.12      3.53 o 
  -5   3   4       13.68       16.38      6.58 o 
  -4   3   4      125.31      136.63     12.58 o 
  -3   3   4        7.03        5.40      1.27 o 
  -2   3   4      244.51      239.95      5.81 o 
  -1   3   4      597.79      599.09     10.63 o 
   0   3   4       26.95       23.61      1.45 o 
   1   3   4       46.29       48.98      4.48 o 
   2   3   4       22.44       24.46      2.99 o 
   3   3   4      109.63      132.44      9.52 o 
   4   3   4        5.26        4.63      4.59 o 
   5   3   4        5.38        3.56      3.97 o 
  -5   4   4        6.48        6.71      5.73 o 
  -4   4   4       66.04       47.46     15.24 o 
  -3   4   4       45.90       45.42      2.87 o 
  -2   4   4       38.12       34.92      1.96 o 
  -1   4   4      619.62      673.66     12.62 o 
   0   4   4      150.42      150.70      3.02 o 
   1   4   4        2.60        4.65      2.27 o 
   2   4   4      107.33      117.90      8.24 o 
   3   4   4       10.85       12.65      3.11 o 
   4   4   4        7.92        7.90      3.87 o 
   5   4   4        8.82        9.15      6.91 o 
  -5   5   4        0.81       -0.12      2.16 o 
  -4   5   4       63.68       64.36      8.44 o 
  -3   5   4       11.56        9.72      1.98 o 
  -2   5   4      287.82      286.70      6.22 o 
  -1   5   4      313.34      297.70      6.08 o 
   0   5   4      144.94      142.21      3.29 o 
   1   5   4       79.89       72.37      6.30 o 
   2   5   4      196.83      208.51      9.22 o 
   3   5   4        8.04        7.72      5.01 o 
   4   5   4        3.88        6.38      5.37 o 
   5   5   4       18.91        6.69      6.85 o 
  -5   6   4        0.37       -0.67      3.92 o 
  -4   6   4       11.35        4.26      3.17 o 
  -3   6   4      125.01      122.47      6.31 o 
  -2   6   4      236.38      229.80      7.05 o 
  -1   6   4       41.07       39.55      2.23 o 
   0   6   4       69.82       71.05      2.78 o 
   1   6   4       56.70       57.13      4.39 o 
   2   6   4      172.64      187.68     11.91 o 
   3   6   4       26.17       30.30      4.73 o 
   4   6   4       16.66       13.92      5.07 o 
   5   6   4        1.12       -4.55      4.55 o 
  -5   7   4        6.04        6.89      5.07 o 
  -4   7   4       52.35       60.80     13.60 o 
  -3   7   4        1.00        1.04      2.15 o 
  -2   7   4       27.22       24.02      3.36 o 
  -1   7   4      317.04      321.44     12.61 o 
   0   7   4        8.80        7.15      1.38 o 
   1   7   4      154.63      161.97      6.32 o 
   2   7   4       84.33       85.22      6.50 o 
   3   7   4       10.69       10.01      6.02 o 
   4   7   4        3.69        0.18      5.69 o 
  -4   8   4       32.19       32.78      5.48 o 
  -3   8   4        8.16        5.21      2.96 o 
  -2   8   4       50.26       53.32      4.30 o 
  -1   8   4      339.51      338.27     10.70 o 
   0   8   4       98.15       91.20      6.33 o 
   1   8   4        6.84        6.44      4.51 o 
   2   8   4       27.55       30.54      4.05 o 
   3   8   4        2.08        0.62      2.83 o 
   4   8   4        5.91       -0.02      2.47 o 
  -4   9   4       11.59        8.59      4.80 o 
  -3   9   4        7.95        5.83      3.33 o 
  -2   9   4       28.60       26.32      4.83 o 
  -1   9   4       95.88       99.40      5.98 o 
   0   9   4       25.54       19.96      6.77 o 
   1   9   4        2.51        1.12      0.95 o 
   2   9   4       12.45       13.61      1.57 o 
   3   9   4       16.79       12.59      7.18 o 
   4   9   4        3.09        0.50      4.55 o 
  -4  10   4        1.26        0.15      4.02 o 
  -3  10   4       34.47       36.25      4.29 o 
  -2  10   4        4.12        4.28      2.44 o 
  -1  10   4      293.17      269.90     46.98 o 
   0  10   4      175.91      192.63     12.05 o 
   1  10   4       37.34       37.07      3.01 o 
   2  10   4        2.68        2.64      1.20 o 
   3  10   4        0.25        0.14      2.85 o 
   4  10   4        2.72       -0.18      2.97 o 
  -4  11   4        0.50        0.50      3.31 o 
  -3  11   4        6.58        2.07      3.27 o 
  -2  11   4       13.04       11.64      3.49 o 
  -1  11   4       42.73       40.36     14.17 o 
   0  11   4       50.14       40.64     13.14 o 
   1  11   4        4.77        5.87      1.50 o 
   2  11   4       11.88       12.99      3.55 o 
   3  11   4        1.99        0.02      4.41 o 
  -3  12   4        2.54        1.52      2.69 o 
  -2  12   4       49.79       52.91     15.98 o 
  -1  12   4        8.51        6.37      3.06 o 
   0  12   4        7.15        4.45      2.14 o 
   1  12   4        6.68        7.33      1.93 o 
   2  12   4       11.75       11.25      5.13 o 
   3  12   4        5.52        5.57      4.39 o 
  -3  13   4        0.75        0.91      2.68 o 
  -2  13   4        0.81       -0.76      2.58 o 
  -1  13   4        6.92        3.63      3.10 o 
   0  13   4       18.25       15.10      3.28 o 
   1  13   4       16.01       17.68      1.78 o 
   2  13   4        1.46        1.54      4.91 o 
  -2  14   4        5.64       -0.34      2.79 o 
  -1  14   4        0.54        1.21      4.97 o 
   0  14   4       15.86       11.20      3.09 o 
   1  14   4        2.10       -0.36      4.95 o 
   2  14   4        5.92        6.74      4.85 o 
  -1  15   4        1.73        1.42      3.56 o 
   0  15   4        2.09        0.77      1.88 o 
   1  15   4        0.48        0.54      2.61 o 
   0 -15   5        1.87        3.42      4.68 o 
  -2 -14   5        3.05        2.97      5.47 o 
  -1 -14   5        8.08        2.50      3.84 o 
   0 -14   5        1.60        0.68      3.03 o 
   1 -14   5        1.32        2.18      5.10 o 
  -2 -13   5       13.36       19.44      4.19 o 
  -1 -13   5       12.47       12.88      5.47 o 
   0 -13   5        9.94       11.12      4.89 o 
   1 -13   5       11.86       16.56      6.02 o 
   2 -13   5        8.30        9.19      5.69 o 
  -3 -12   5        0.41        1.74      3.93 o 
  -2 -12   5        0.26        0.52      1.38 o 
  -1 -12   5       10.99       13.56      3.71 o 
   0 -12   5       21.22       21.54      4.27 o 
   1 -12   5        3.19        3.79      3.56 o 
   2 -12   5       15.84       16.34      5.00 o 
   3 -12   5        2.10        2.10      3.77 o 
  -3 -11   5       15.80       15.70      4.71 o 
  -2 -11   5       34.94       46.72      3.65 o 
  -1 -11   5        1.19        1.16      1.52 o 
   0 -11   5      121.07      140.33      9.60 o 
   1 -11   5       33.69       43.68      7.22 o 
   2 -11   5        5.43        0.95      2.12 o 
   3 -11   5        3.78       -0.54      2.79 o 
  -4 -10   5       11.07       15.30      6.86 o 
  -3 -10   5        1.79        1.88      2.95 o 
  -2 -10   5        9.34       10.60      2.14 o 
  -1 -10   5       79.54       89.76      5.81 o 
   0 -10   5       47.09       59.25      5.20 o 
   1 -10   5       21.54       17.64      6.12 o 
   2 -10   5        2.74        0.54      0.90 o 
   3 -10   5        2.65        0.73      1.42 o 
  -4  -9   5        4.68        5.07      5.37 o 
  -3  -9   5       24.41       32.44      7.40 o 
  -2  -9   5       35.34       36.83      2.65 o 
  -1  -9   5      199.85      222.52      7.71 o 
   0  -9   5       23.42       26.90      3.43 o 
   1  -9   5      103.24      119.22      7.14 o 
   2  -9   5        2.86        2.30      1.18 o 
   3  -9   5       11.31        2.88      1.83 o 
  -4  -8   5        8.59       11.01      5.69 o 
  -3  -8   5       54.68       61.26      7.72 o 
  -2  -8   5       31.76       28.87      1.71 o 
  -1  -8   5       53.53       59.00      3.03 o 
   0  -8   5      121.37      133.75      6.05 o 
   1  -8   5       10.10       13.16      3.41 o 
   2  -8   5        8.29        9.51      2.22 o 
   3  -8   5       10.54        3.06      1.99 o 
   4  -8   5        2.67        0.02      3.43 o 
  -4  -7   5        8.34        7.46      5.01 o 
  -3  -7   5       65.74       59.61      7.68 o 
  -2  -7   5       24.79       28.67      2.08 o 
  -1  -7   5      188.15      181.11      5.87 o 
   0  -7   5      187.26      200.48      7.01 o 
   1  -7   5       80.78       95.16      5.59 o 
   2  -7   5        1.29        0.88      1.30 o 
   3  -7   5        6.20        2.81      1.92 o 
   4  -7   5        5.13        0.02      2.87 o 
  -5  -6   5        3.77        5.55      5.85 o 
  -4  -6   5       30.64       30.24      7.32 o 
  -3  -6   5       19.91       16.68      5.27 o 
  -2  -6   5       26.84       28.29      3.21 o 
  -1  -6   5       75.87       78.86      3.77 o 
   0  -6   5      156.54      162.84      5.83 o 
   1  -6   5       88.76       94.50      4.96 o 
   2  -6   5        5.54        4.98      1.77 o 
   3  -6   5       10.37       11.87      1.38 o 
   4  -6   5        0.11        0.23      0.68 o 
  -5  -5   5        7.32        4.79      6.30 o 
  -4  -5   5        0.87       -0.50      2.57 o 
  -3  -5   5       28.54       24.04      5.41 o 
  -2  -5   5       77.50       76.40      4.73 o 
  -1  -5   5       31.26       31.84      2.57 o 
   0  -5   5      205.15      214.88      6.42 o 
   1  -5   5        1.78        1.50      1.39 o 
   2  -5   5      124.71      133.99      5.24 o 
   3  -5   5       29.77       36.09      2.36 o 
   4  -5   5        5.80        4.47      2.06 o 
  -5  -4   5        1.97        3.25      3.61 o 
  -4  -4   5       32.07       31.74      5.15 o 
  -3  -4   5       82.75       72.22      8.02 o 
  -2  -4   5       19.11       17.59      2.81 o 
  -1  -4   5      336.83      323.08      7.90 o 
   0  -4   5      509.02      514.65     12.13 o 
   1  -4   5       32.19       41.97      2.48 o 
   2  -4   5        8.91        7.08      1.74 o 
   3  -4   5      138.52      154.37      3.31 o 
   4  -4   5        6.21        5.42      1.40 o 
   5  -4   5        1.65        1.22      3.19 o 
  -5  -3   5        6.53       10.57      5.17 o 
  -4  -3   5       75.80       73.21      7.12 o 
  -3  -3   5       86.94       80.15      8.48 o 
  -2  -3   5       44.45       37.56      3.69 o 
  -1  -3   5      199.16      207.51      5.19 o 
   0  -3   5       97.40      101.67      3.17 o 
   1  -3   5      477.45      474.43      9.48 o 
   2  -3   5      128.97      139.81      2.38 o 
   3  -3   5       46.51       55.38      2.01 o 
   4  -3   5        0.50        1.27      1.18 o 
   5  -3   5        2.01        2.75      1.58 o 
  -5  -2   5        0.67        0.48      5.55 o 
  -4  -2   5       38.30       41.95      6.08 o 
  -3  -2   5      204.35      186.72     13.21 o 
  -2  -2   5       81.36       80.44      5.66 o 
  -1  -2   5      206.42      229.66      5.91 o 
   0  -2   5       87.02       84.43      2.58 o 
   1  -2   5      177.46      163.71      4.47 o 
   2  -2   5       81.28       92.25      2.53 o 
   3  -2   5       51.90       56.42      2.21 o 
   4  -2   5        2.93        2.82      1.47 o 
   5  -2   5        0.07        2.64      2.44 o 
  -5  -1   5       19.49       20.05     10.43 o 
  -4  -1   5        0.59        1.86      4.87 o 
  -3  -1   5      187.08      198.83      9.55 o 
  -2  -1   5      125.31      112.93      6.50 o 
  -1  -1   5      552.10      532.13     11.84 o 
   0  -1   5      126.72      128.40      2.81 o 
   1  -1   5      214.56      191.04     10.31 o 
   2  -1   5      200.42      205.69      6.56 o 
   3  -1   5       44.09       45.68      3.04 o 
   4  -1   5       11.48       10.37      2.44 o 
   5  -1   5        0.65        0.17      1.57 o 
  -5   0   5       38.81       43.43      8.64 o 
  -4   0   5      154.56      142.44     15.34 o 
  -3   0   5       27.64       28.39      4.74 o 
  -2   0   5        5.80        9.49      2.77 o 
  -1   0   5      199.25      191.40      4.40 o 
   0   0   5       30.77       26.78      2.58 o 
   1   0   5      154.03      156.48      3.68 o 
   2   0   5       14.04       14.07      1.47 o 
   3   0   5      163.97      180.56      6.45 o 
   4   0   5        0.02        0.32      1.40 o 
   5   0   5        3.12        4.03      2.10 o 
  -5   1   5       19.10       19.79      7.34 o 
  -4   1   5        0.52        0.23      2.50 o 
  -3   1   5      188.30      184.53      9.34 o 
  -2   1   5      125.90      117.53      3.33 o 
  -1   1   5      541.37      565.62     10.77 o 
   0   1   5      125.50      128.26      4.02 o 
   1   1   5      212.15      210.35      3.63 o 
   2   1   5      193.74      216.55      5.34 o 
   3   1   5       43.50       43.42      2.39 o 
   4   1   5       11.41       10.76      1.98 o 
   5   1   5        0.58       -0.02      0.72 o 
  -5   2   5        0.64        0.56      6.06 o 
  -4   2   5       41.17       25.83      7.54 o 
  -3   2   5      208.72      206.18      6.62 o 
  -2   2   5       81.05       82.09      2.91 o 
  -1   2   5      214.36      225.19      5.87 o 
   0   2   5       86.68       86.77      2.25 o 
   1   2   5      176.79      161.27      3.49 o 
   2   2   5       82.86       83.63      5.83 o 
   3   2   5       51.24       53.66      3.61 o 
   4   2   5        2.65        3.07      1.75 o 
   5   2   5        0.08       -1.24      3.47 o 
  -5   3   5        6.84        9.04      6.96 o 
  -4   3   5       75.58       51.12     12.56 o 
  -3   3   5       88.31       67.02     10.97 o 
  -2   3   5       41.91       38.92      2.16 o 
  -1   3   5      203.38      199.40      4.77 o 
   0   3   5       97.02      101.59      2.71 o 
   1   3   5      475.27      467.08     12.09 o 
   2   3   5      131.01      138.65      8.06 o 
   3   3   5       46.13       53.28      4.71 o 
   4   3   5        0.55        1.97      2.29 o 
   5   3   5        2.10        2.04      3.44 o 
  -5   4   5        1.94        0.60      3.55 o 
  -4   4   5       30.56       24.52      6.48 o 
  -3   4   5       82.60       66.12     12.76 o 
  -2   4   5       19.15       16.58      1.97 o 
  -1   4   5      337.38      308.25     12.25 o 
   0   4   5      504.06      526.50      9.91 o 
   1   4   5       34.17       37.02      3.55 o 
   2   4   5        8.63       11.99      2.35 o 
   3   4   5      140.65      145.39      8.66 o 
   4   4   5        5.89        4.97      5.09 o 
   5   4   5        1.63        2.20      2.97 o 
  -5   5   5        7.11        4.09      4.93 o 
  -4   5   5        0.89        2.69      3.11 o 
  -3   5   5       27.47       17.37      4.69 o 
  -2   5   5       72.49       78.75      3.57 o 
  -1   5   5       28.59       29.72      3.39 o 
   0   5   5      204.08      215.08      3.87 o 
   1   5   5        1.50        0.68      2.51 o 
   2   5   5      127.68      121.97      7.02 o 
   3   5   5       30.27       33.69      6.74 o 
   4   5   5        5.80        7.30      3.43 o 
   5   5   5        2.30        2.68      3.98 o 
  -5   6   5        3.80        1.00      4.54 o 
  -4   6   5       30.11       29.96      9.53 o 
  -3   6   5       19.46       18.27      4.28 o 
  -2   6   5       26.91       29.12      3.05 o 
  -1   6   5       75.99       63.34     10.38 o 
   0   6   5      154.96      166.08      3.64 o 
   1   6   5       90.80       89.21      5.43 o 
   2   6   5        5.49        4.59      4.01 o 
   3   6   5       10.08        9.02      3.65 o 
   4   6   5        0.10       -1.42      2.05 o 
  -4   7   5        8.52        2.45      5.09 o 
  -3   7   5       66.48       64.01      5.81 o 
  -2   7   5       27.41       27.84      3.56 o 
  -1   7   5      184.37      188.88      6.60 o 
   0   7   5      187.84      193.91      4.32 o 
   1   7   5       82.28       82.79      5.81 o 
   2   7   5        1.18       -0.34      1.92 o 
   3   7   5        5.98        2.65      4.73 o 
   4   7   5        5.22        0.16      3.39 o 
  -4   8   5        8.88        3.30      3.91 o 
  -3   8   5       54.49       56.65      6.04 o 
  -2   8   5       31.55       32.28      3.20 o 
  -1   8   5       55.72       43.76      6.31 o 
   0   8   5      118.51      123.38      5.05 o 
   1   8   5       10.80       10.77      3.21 o 
   2   8   5        8.28        7.30      3.37 o 
   3   8   5       10.72        5.63      3.61 o 
   4   8   5        2.56        0.38      2.71 o 
  -4   9   5        4.59        2.91      3.48 o 
  -3   9   5       24.43       20.70      5.67 o 
  -2   9   5       34.29       36.70      3.44 o 
  -1   9   5      202.37      215.56     19.42 o 
   0   9   5       23.20       21.58      8.37 o 
   1   9   5      103.79      109.90      2.95 o 
   2   9   5        3.25        2.13      4.53 o 
   3   9   5       11.11       -0.10      3.65 o 
   4   9   5        2.29        0.20      4.47 o 
  -4  10   5       10.90        8.95      6.56 o 
  -3  10   5        1.58        1.73      2.91 o 
  -2  10   5        9.40        6.13      3.54 o 
  -1  10   5       77.43       81.38     19.16 o 
   0  10   5       45.65       49.45      5.23 o 
   1  10   5       22.21       22.38      2.56 o 
   2  10   5        2.76       -0.66      2.53 o 
   3  10   5        2.84       -0.02      4.59 o 
   4  10   5        0.71       -0.08      2.69 o 
  -3  11   5       16.22        7.09      4.15 o 
  -2  11   5       33.82       43.18      4.64 o 
  -1  11   5        1.13        1.34      2.27 o 
   0  11   5      120.64      139.80      8.58 o 
   1  11   5       34.79       31.14      2.42 o 
   2  11   5        5.11        0.02      2.27 o 
   3  11   5        3.73        0.00      2.91 o 
  -3  12   5        0.37        4.25      3.09 o 
  -2  12   5        0.25        0.03      1.76 o 
  -1  12   5       11.42        7.27      5.10 o 
   0  12   5       21.42       16.30      6.08 o 
   1  12   5        3.35        2.91      1.58 o 
   2  12   5       15.97       12.49      8.08 o 
   3  12   5        2.04        0.04      6.22 o 
  -2  13   5       13.21        5.21      2.77 o 
  -1  13   5       12.15        9.62      3.27 o 
   0  13   5        9.98        6.28      1.47 o 
   1  13   5       11.55       -0.14      6.28 o 
   2  13   5        8.35        9.32      4.99 o 
  -2  14   5        3.08        1.14      1.85 o 
  -1  14   5        8.35        4.33      2.46 o 
   0  14   5        1.58        0.92      1.62 o 
   1  14   5        1.29        2.05      3.21 o 
   0  15   5        1.84        2.01      3.41 o 
  -1 -14   6        1.11        0.33      2.01 o 
   0 -14   6        0.31        1.87      3.75 o 
   1 -14   6        8.29        8.49      6.20 o 
  -2 -13   6        2.54        2.56      2.09 o 
  -1 -13   6       14.23       16.56      3.14 o 
   0 -13   6        2.65        4.90      3.56 o 
   1 -13   6        0.47        0.67      3.16 o 
   2 -13   6        3.11        1.49      1.45 o 
  -3 -12   6        0.51        1.04      3.41 o 
  -2 -12   6        7.53        4.59      2.10 o 
  -1 -12   6       12.20       20.79      2.89 o 
   0 -12   6        7.27        7.20      4.20 o 
   1 -12   6        3.69        1.98      4.75 o 
   2 -12   6        5.38        5.51      2.40 o 
  -3 -11   6        9.75       12.13      4.85 o 
  -2 -11   6        3.41        4.13      2.05 o 
  -1 -11   6        2.85        2.64      2.26 o 
   0 -11   6       40.37       43.57      5.24 o 
   1 -11   6        6.41        6.82      4.77 o 
   2 -11   6        1.03        0.49      1.13 o 
   3 -11   6        1.12       -0.14      2.51 o 
  -3 -10   6        1.08        1.54      2.85 o 
  -2 -10   6       31.75       37.76      3.29 o 
  -1 -10   6       28.81       35.22      4.37 o 
   0 -10   6      135.36      151.69      9.14 o 
   1 -10   6       46.42       59.97      6.01 o 
   2 -10   6        4.67        5.01      2.24 o 
   3 -10   6        4.84       -0.27      1.47 o 
  -4  -9   6        1.30        0.56      4.17 o 
  -3  -9   6       18.82        6.10      6.98 o 
  -2  -9   6       18.14       20.53      1.83 o 
  -1  -9   6        6.05        7.76      2.12 o 
   0  -9   6       85.44      101.56      5.10 o 
   1  -9   6       82.04       96.01      6.78 o 
   2  -9   6       13.26        7.61      3.15 o 
   3  -9   6        8.65       -0.35      1.63 o 
  -4  -8   6        6.01        6.42      3.65 o 
  -3  -8   6       24.48       28.39      6.70 o 
  -2  -8   6        0.01        0.46      1.06 o 
  -1  -8   6       65.19       69.35      4.05 o 
   0  -8   6        4.81        3.45      2.33 o 
   1  -8   6       14.77       17.86      7.28 o 
   2  -8   6       15.79       15.47      3.44 o 
   3  -8   6        1.34       -0.12      1.13 o 
  -4  -7   6       12.89       17.06      4.15 o 
  -3  -7   6      123.34      111.69      7.28 o 
  -2  -7   6       44.52       44.94      4.25 o 
  -1  -7   6      132.79      142.70      5.21 o 
   0  -7   6      431.94      454.59     12.95 o 
   1  -7   6       24.92       26.40      4.14 o 
   2  -7   6        4.72        4.91      1.45 o 
   3  -7   6        4.16       -0.13      1.52 o 
   4  -7   6        0.94       -0.02      3.73 o 
  -4  -6   6        5.63        3.57      3.09 o 
  -3  -6   6        5.59        5.09      2.77 o 
  -2  -6   6       98.49       83.63      7.60 o 
  -1  -6   6      104.98      112.75      4.92 o 
   0  -6   6       29.16       28.42      2.95 o 
   1  -6   6       16.51       17.01      2.53 o 
   2  -6   6        8.21        8.29      1.99 o 
   3  -6   6       39.91       35.69      5.08 o 
   4  -6   6        5.54        0.02      6.14 o 
  -5  -5   6        5.03        5.63      3.99 o 
  -4  -5   6        6.46        8.78      3.49 o 
  -3  -5   6      105.91       92.12      6.56 o 
  -2  -5   6      181.69      174.03     10.35 o 
  -1  -5   6       42.95       45.11      3.18 o 
   0  -5   6       18.06       19.60      2.05 o 
   1  -5   6      188.38      197.95      5.69 o 
   2  -5   6       41.70       47.03      3.23 o 
   3  -5   6        9.61       10.70      2.97 o 
   4  -5   6        0.76       -2.91      2.97 o 
  -5  -4   6        3.18        7.78      7.10 o 
  -4  -4   6        6.87        8.16      5.49 o 
  -3  -4   6       42.17       48.14      5.11 o 
  -2  -4   6       12.50       12.53      4.33 o 
  -1  -4   6       27.38       30.55      2.16 o 
   0  -4   6      478.74      493.81     12.00 o 
   1  -4   6        0.55        0.04      0.94 o 
   2  -4   6        2.85        1.87      2.71 o 
   3  -4   6       68.28       66.83      3.59 o 
   4  -4   6       13.49       15.51      1.87 o 
  -5  -3   6        1.00        1.42      5.43 o 
  -4  -3   6       31.36       31.00      7.76 o 
  -3  -3   6      297.93      284.83     13.13 o 
  -2  -3   6       41.00       45.36      6.14 o 
  -1  -3   6       27.47       27.02      2.28 o 
   0  -3   6      511.57      508.50      9.90 o 
   1  -3   6       66.25       73.06      2.51 o 
   2  -3   6        6.69        6.61      0.76 o 
   3  -3   6       31.47       30.89      2.89 o 
   4  -3   6       17.67       18.62      2.58 o 
   5  -3   6        0.35       -1.70      3.21 o 
  -5  -2   6       34.26       43.61      7.86 o 
  -4  -2   6       20.41       15.78      5.21 o 
  -3  -2   6       40.80       42.93      5.73 o 
  -2  -2   6       90.47       90.68      5.25 o 
  -1  -2   6      642.04      651.73     15.13 o 
   0  -2   6       62.12       59.21      1.97 o 
   1  -2   6      102.48       97.57      2.24 o 
   2  -2   6       34.23       32.06      1.62 o 
   3  -2   6      149.58      169.81      4.80 o 
   4  -2   6        0.33        0.51      0.99 o 
   5  -2   6        0.48        0.75      1.72 o 
  -5  -1   6        0.55        1.10      4.01 o 
  -4  -1   6       20.82       23.60      5.49 o 
  -3  -1   6      411.59      393.62     16.78 o 
  -2  -1   6      298.67      306.92     10.01 o 
  -1  -1   6       23.01       24.50      3.44 o 
   0  -1   6      477.94      532.20      8.25 o 
   1  -1   6       89.43       84.68      2.53 o 
   2  -1   6        6.21        4.62      1.60 o 
   3  -1   6       73.31       92.74      6.46 o 
   4  -1   6        6.49        6.58      2.07 o 
   5  -1   6        1.80        1.76      1.55 o 
  -5   0   6        2.39        3.93      8.24 o 
  -4   0   6       10.94        7.32      4.83 o 
  -3   0   6      211.51      209.84     12.22 o 
  -2   0   6      266.25      259.68     10.62 o 
  -1   0   6      291.18      266.41      6.01 o 
   0   0   6      212.11      216.76      5.99 o 
   1   0   6       91.43       79.11      3.06 o 
   2   0   6        4.18        3.03      0.88 o 
   3   0   6      202.58      203.36      7.27 o 
   4   0   6        0.08        1.04      1.43 o 
   5   0   6        0.09        0.63      1.44 o 
  -5   1   6        0.56        0.50      4.27 o 
  -4   1   6       21.57       14.81      2.81 o 
  -3   1   6      399.44      415.06     10.23 o 
  -2   1   6      305.25      308.58      8.22 o 
  -1   1   6       23.24       23.87      1.93 o 
   0   1   6      482.88      525.57     14.03 o 
   1   1   6       86.23       88.44      2.36 o 
   2   1   6        6.94        5.15      1.81 o 
   3   1   6       73.22       86.99     10.45 o 
   4   1   6        6.47        4.86      1.51 o 
   5   1   6        1.81        1.63      2.23 o 
  -5   2   6       34.20       53.96     14.18 o 
  -4   2   6       18.58       22.18      4.67 o 
  -3   2   6       40.80       41.35      3.15 o 
  -2   2   6       87.45       90.57      4.31 o 
  -1   2   6      642.00      675.99     12.81 o 
   0   2   6       57.67       64.52      2.22 o 
   1   2   6      101.94       96.95      3.14 o 
   2   2   6       32.96       35.10      2.68 o 
   3   2   6      153.16      158.93      8.41 o 
   4   2   6        0.30       -0.42      1.09 o 
   5   2   6        0.49        0.20      2.43 o 
  -5   3   6        0.90        0.79      3.43 o 
  -4   3   6       30.61       22.20      7.01 o 
  -3   3   6      296.72      274.95     10.31 o 
  -2   3   6       42.68       44.31      3.46 o 
  -1   3   6       27.86       24.24      2.58 o 
   0   3   6      521.55      512.02     10.07 o 
   1   3   6       66.81       66.87      7.13 o 
   2   3   6        6.40        5.01      1.97 o 
   3   3   6       31.19       26.49      5.37 o 
   4   3   6       17.74       17.48      5.85 o 
   5   3   6        0.32        0.01      2.11 o 
  -5   4   6        3.28        3.25      4.29 o 
  -4   4   6        6.00        2.68      1.66 o 
  -3   4   6       43.01       30.67      6.95 o 
  -2   4   6       12.57       10.58      1.70 o 
  -1   4   6       28.80       26.89      2.08 o 
   0   4   6      475.22      499.55      9.71 o 
   1   4   6        0.58        0.93      1.02 o 
   2   4   6        2.73        2.59      1.80 o 
   3   4   6       66.29       64.51      7.82 o 
   4   4   6       13.71        5.88      5.63 o 
   5   4   6        0.17        4.41      4.39 o 
  -5   5   6        5.09        1.11      3.66 o 
  -4   5   6        6.73        1.88      1.79 o 
  -3   5   6      110.55       78.78     12.96 o 
  -2   5   6      182.38      178.85      5.71 o 
  -1   5   6       42.70       41.66      5.04 o 
   0   5   6       19.90       19.51      1.21 o 
   1   5   6      186.99      180.00      7.78 o 
   2   5   6       40.70       33.27      6.10 o 
   3   5   6        9.78        7.74      4.97 o 
   4   5   6        0.81        0.68      2.43 o 
  -4   6   6        5.37        0.05      4.61 o 
  -3   6   6        5.44        4.98      1.93 o 
  -2   6   6       97.79       92.72      6.74 o 
  -1   6   6      110.39      109.33      5.03 o 
   0   6   6       29.44       26.10      1.50 o 
   1   6   6       16.62       16.58      2.91 o 
   2   6   6        7.64        7.20      4.47 o 
   3   6   6       40.18       36.11      5.19 o 
   4   6   6        5.40        2.41      3.01 o 
  -4   7   6       13.06        5.24      4.36 o 
  -3   7   6      119.32      132.65      6.93 o 
  -2   7   6       45.96       44.49      3.68 o 
  -1   7   6      133.40      143.97      6.81 o 
   0   7   6      429.95      446.41      8.57 o 
   1   7   6       23.37       23.76      3.41 o 
   2   7   6        5.12        3.49      2.85 o 
   3   7   6        4.07        5.90      3.75 o 
   4   7   6        0.96        2.63      4.51 o 
  -4   8   6        5.70        2.57      3.31 o 
  -3   8   6       24.84       28.01      4.36 o 
  -2   8   6        0.02       -0.13      1.80 o 
  -1   8   6       66.55       65.33      3.55 o 
   0   8   6        4.22        3.72      1.09 o 
   1   8   6       14.70       18.15      3.59 o 
   2   8   6       16.26       13.61      4.01 o 
   3   8   6        1.46        0.92      2.83 o 
   4   8   6        1.98        0.04      2.17 o 
  -4   9   6        1.39       -0.01      2.89 o 
  -3   9   6       18.66       16.37      3.43 o 
  -2   9   6       16.98       15.34      4.13 o 
  -1   9   6        6.05        3.95      2.85 o 
   0   9   6       87.67       88.61      4.84 o 
   1   9   6       81.87       88.85      7.04 o 
   2   9   6       12.94        6.06      6.06 o 
   3   9   6        8.57       -0.10      2.77 o 
   4   9   6        0.46       -0.04      2.39 o 
  -3  10   6        1.16        0.66      2.22 o 
  -2  10   6       31.68       25.00      3.86 o 
  -1  10   6       30.43       26.26      6.79 o 
   0  10   6      134.10      131.52      6.45 o 
   1  10   6       46.31       49.73      8.94 o 
   2  10   6        4.65        0.08      5.85 o 
   3  10   6        4.65        0.02      4.35 o 
  -3  11   6        9.36        8.20      3.46 o 
  -2  11   6        3.75        2.19      2.24 o 
  -1  11   6        2.83        1.70      1.35 o 
   0  11   6       41.09       36.95      6.82 o 
   1  11   6        6.39        0.44      5.13 o 
   2  11   6        1.04        0.06      2.59 o 
   3  11   6        1.11        0.00      4.09 o 
  -3  12   6        0.48       -1.78      2.38 o 
  -2  12   6        7.32        3.19      2.42 o 
  -1  12   6       12.23        6.92      2.22 o 
   0  12   6        7.55        3.30      1.27 o 
   1  12   6        3.70        2.67      3.13 o 
   2  12   6        5.34        0.02      4.33 o 
  -2  13   6        2.41        2.97      2.34 o 
  -1  13   6       14.28        5.60      3.05 o 
   0  13   6        2.59        3.37      3.59 o 
   1  13   6        0.54        0.68      2.79 o 
   2  13   6        3.03        6.00      5.57 o 
  -1  14   6        1.02        1.23      1.46 o 
   0  14   6        0.28        0.24      2.95 o 
   1  14   6        8.29        6.60      6.98 o 
   0 -14   7        9.88        6.49      5.21 o 
  -2 -13   7        1.75        1.71      2.13 o 
  -1 -13   7        0.91        2.10      2.39 o 
   0 -13   7        2.20        3.66      3.55 o 
   1 -13   7        6.64        4.47      4.48 o 
  -2 -12   7        7.00        3.61      2.38 o 
  -1 -12   7        7.49        8.49      2.47 o 
   0 -12   7       10.95        8.68      4.99 o 
   1 -12   7       22.58       21.08      7.57 o 
   2 -12   7        0.06       -0.43      1.83 o 
  -3 -11   7       23.38       30.34      6.94 o 
  -2 -11   7        6.02        4.51      1.63 o 
  -1 -11   7        2.12        3.10      1.81 o 
   0 -11   7       27.72       38.08      4.95 o 
   1 -11   7       10.95        7.59      3.68 o 
   2 -11   7        0.83        0.67      1.79 o 
   3 -11   7        1.07        0.25      2.90 o 
  -3 -10   7        4.27       11.15      6.98 o 
  -2 -10   7        8.81        3.92      2.58 o 
  -1 -10   7       26.34       26.09      4.40 o 
   0 -10   7       54.86       75.90      6.96 o 
   1 -10   7       53.02       57.69      6.50 o 
   2 -10   7       21.99       24.29      7.78 o 
   3 -10   7        0.13        0.41      1.76 o 
  -4  -9   7        4.75        6.72      4.01 o 
  -3  -9   7        9.71       19.47      7.42 o 
  -2  -9   7        9.97       10.29      3.77 o 
  -1  -9   7       40.38       43.68      3.07 o 
   0  -9   7        3.77        5.53      2.17 o 
   1  -9   7       18.12       21.87      8.92 o 
   2  -9   7       10.77        7.33      3.97 o 
   3  -9   7        2.27        0.39      1.68 o 
  -4  -8   7        4.92        5.55      3.47 o 
  -3  -8   7       11.58       15.10      3.93 o 
  -2  -8   7       86.08       83.39      6.74 o 
  -1  -8   7       14.63       10.37      2.50 o 
   0  -8   7      155.18      181.79     12.17 o 
   1  -8   7       15.07       14.48      5.02 o 
   2  -8   7       17.49       19.78      3.97 o 
   3  -8   7        1.36        0.26      1.80 o 
  -4  -7   7        7.68       10.09      3.89 o 
  -3  -7   7       33.36       37.70      4.71 o 
  -2  -7   7       17.99       13.41      5.53 o 
  -1  -7   7       15.43       17.15      2.19 o 
   0  -7   7       15.48       13.88      3.67 o 
   1  -7   7      102.21      113.47      6.44 o 
   2  -7   7        1.56       -0.10      1.28 o 
   3  -7   7        1.35       -0.13      1.34 o 
  -4  -6   7        6.69        5.75      5.43 o 
  -3  -6   7        6.42        6.96      2.89 o 
  -2  -6   7      105.89      113.31      8.90 o 
  -1  -6   7       90.36       97.63      5.13 o 
   0  -6   7       43.05       42.97      4.52 o 
   1  -6   7       48.00       55.20      3.09 o 
   2  -6   7       34.04       39.08      4.87 o 
   3  -6   7        3.01        0.76      1.32 o 
  -4  -5   7       37.74       47.22      8.62 o 
  -3  -5   7       12.55       11.57      5.13 o 
  -2  -5   7       17.29       15.52      3.13 o 
  -1  -5   7       24.49       23.75      2.44 o 
   0  -5   7       57.28       62.57      3.13 o 
   1  -5   7       12.56       14.43      3.71 o 
   2  -5   7       26.34       30.88      2.47 o 
   3  -5   7        5.40        3.51      2.21 o 
   4  -5   7       11.13       17.14      4.77 o 
  -5  -4   7       13.26       15.96      7.78 o 
  -4  -4   7        4.89        6.90      3.43 o 
  -3  -4   7        7.67        3.03      4.31 o 
  -2  -4   7      114.02      114.13      6.44 o 
  -1  -4   7       20.25       22.03      1.76 o 
   0  -4   7       93.33      102.17      5.00 o 
   1  -4   7       95.09      106.73      3.83 o 
   2  -4   7       14.34       17.31      2.56 o 
   3  -4   7       21.66       24.18      3.31 o 
   4  -4   7        4.06        3.41      5.53 o 
  -5  -3   7        3.44        2.39      4.17 o 
  -4  -3   7        6.89        9.10      3.77 o 
  -3  -3   7       58.11       59.47      5.69 o 
  -2  -3   7        5.62        6.57      2.07 o 
  -1  -3   7      141.77      140.30      5.20 o 
   0  -3   7       25.01       24.36      1.77 o 
   1  -3   7      119.40      114.21      4.20 o 
   2  -3   7       24.81       26.28      1.77 o 
   3  -3   7        1.51        2.18      0.73 o 
   4  -3   7       25.23       26.73      5.48 o 
  -5  -2   7        4.25        2.57      7.82 o 
  -4  -2   7       28.39       31.32      8.20 o 
  -3  -2   7       52.66       54.58      5.57 o 
  -2  -2   7      515.79      517.75     13.95 o 
  -1  -2   7        0.84        2.68      1.76 o 
   0  -2   7      233.91      249.55      4.61 o 
   1  -2   7        1.75        1.35      0.74 o 
   2  -2   7       66.25       64.90      2.93 o 
   3  -2   7       54.06       51.61      4.87 o 
   4  -2   7        5.45        4.14      1.69 o 
  -5  -1   7        0.18        3.97      7.06 o 
  -4  -1   7       46.45       49.57     10.17 o 
  -3  -1   7      163.84      157.56      8.46 o 
  -2  -1   7       97.70       93.69      5.28 o 
  -1  -1   7      170.16      163.18      4.67 o 
   0  -1   7      155.22      147.25      3.88 o 
   1  -1   7        9.75        8.51      1.05 o 
   2  -1   7        2.23        1.24      0.90 o 
   3  -1   7        9.41        5.97      2.62 o 
   4  -1   7        6.31        5.13      1.84 o 
   5  -1   7        1.34        3.42      1.54 o 
  -5   0   7        1.08       -0.40      1.26 o 
  -4   0   7        3.29        2.20      1.33 o 
  -3   0   7       52.61       60.27      7.88 o 
  -2   0   7      156.60      172.73      5.62 o 
  -1   0   7      103.00      104.78      3.74 o 
   0   0   7       65.20       69.11      3.43 o 
   1   0   7       38.89       42.11      4.27 o 
   2   0   7       29.91       33.31      2.36 o 
   3   0   7        0.13       -0.01      1.04 o 
   4   0   7       21.74       22.63      5.72 o 
   5   0   7        1.54        3.17      1.47 o 
  -5   1   7        0.17        0.40      7.66 o 
  -4   1   7       46.65       37.72     10.25 o 
  -3   1   7      169.39      154.92      6.71 o 
  -2   1   7       97.91       98.32      4.89 o 
  -1   1   7      169.77      158.15      4.71 o 
   0   1   7      154.93      144.32      6.03 o 
   1   1   7       10.52        7.29      1.22 o 
   2   1   7        2.24        2.87      0.81 o 
   3   1   7        9.09        7.09      3.12 o 
   4   1   7        6.24        1.95      3.60 o 
   5   1   7        1.35        1.39      1.39 o 
  -5   2   7        4.17        4.51      5.65 o 
  -4   2   7       28.94       10.56      6.79 o 
  -3   2   7       54.16       44.25      7.68 o 
  -2   2   7      523.53      517.37     12.28 o 
  -1   2   7        1.52        0.68      1.08 o 
   0   2   7      233.23      250.05      5.04 o 
   1   2   7        1.45        1.66      0.95 o 
   2   2   7       65.35       63.46     14.06 o 
   3   2   7       53.35       48.95      5.71 o 
   4   2   7        5.51        2.27      3.69 o 
  -5   3   7        3.52        1.44      4.93 o 
  -4   3   7        7.04        2.41      1.89 o 
  -3   3   7       54.98       53.98      9.95 o 
  -2   3   7        5.89        5.71      2.30 o 
  -1   3   7      141.59      141.18      4.67 o 
   0   3   7       23.50       26.09      1.26 o 
   1   3   7      115.91      123.51      9.44 o 
   2   3   7       24.81       24.37      4.99 o 
   3   3   7        1.65        0.04      2.97 o 
  -5   4   7       13.04        0.90      6.52 o 
  -4   4   7        4.95        1.38      1.30 o 
  -3   4   7        7.14        3.51      2.13 o 
  -2   4   7      114.04      111.41      4.43 o 
  -1   4   7       21.07       18.93      3.95 o 
   0   4   7       93.01      102.05      2.92 o 
   1   4   7       93.11      107.15      6.49 o 
   2   4   7       14.88        9.46      4.29 o 
   3   4   7       22.19       12.19      5.19 o 
   4   4   7        4.12        3.81      4.41 o 
  -4   5   7       36.91       35.66     10.00 o 
  -3   5   7       11.44        6.60      2.65 o 
  -2   5   7       17.90       15.68      2.76 o 
  -1   5   7       24.17       30.12      4.81 o 
   0   5   7       57.64       59.60      1.83 o 
   1   5   7       12.88       15.25      2.36 o 
   2   5   7       26.38       27.03      5.81 o 
   3   5   7        5.46        0.50      2.41 o 
   4   5   7       11.44        5.59      3.83 o 
  -4   6   7        6.86        1.27      4.06 o 
  -3   6   7        6.00        2.92      2.03 o 
  -2   6   7      105.82      102.89      9.25 o 
  -1   6   7       89.57       98.63      3.83 o 
   0   6   7       42.64       46.77      2.04 o 
   1   6   7       48.53       47.10      6.18 o 
   2   6   7       34.08       30.68      6.46 o 
   3   6   7        3.19        1.16      2.15 o 
   4   6   7        5.99        1.06      2.77 o 
  -4   7   7        8.11        2.94      3.54 o 
  -3   7   7       34.57       28.70      5.36 o 
  -2   7   7       17.63       17.68      2.74 o 
  -1   7   7       16.34       13.33      1.95 o 
   0   7   7       16.93       18.00      1.35 o 
   1   7   7      100.66      104.73      9.08 o 
   2   7   7        1.54        1.70      2.87 o 
   3   7   7        1.28       -0.18      2.89 o 
   4   7   7        2.45       -0.08      3.47 o 
  -4   8   7        4.93        0.44      3.61 o 
  -3   8   7       11.62        7.03      5.05 o 
  -2   8   7       86.57       89.70      4.63 o 
  -1   8   7       14.05        7.13      2.26 o 
   0   8   7      155.16      153.00     12.93 o 
   1   8   7       14.44       13.13      5.47 o 
   2   8   7       17.22       15.06      4.37 o 
   3   8   7        1.45       -0.10      3.67 o 
   4   8   7        1.87        6.36      4.13 o 
  -4   9   7        4.85        0.35      5.35 o 
  -3   9   7        9.55       12.34      4.37 o 
  -2   9   7       10.33        7.24      3.22 o 
  -1   9   7       40.68       35.53      2.99 o 
   0   9   7        4.31        3.17      0.96 o 
   1   9   7       17.48       17.10      4.13 o 
   2   9   7       10.77       10.21      4.05 o 
   3   9   7        2.39        0.02      2.57 o 
  -3  10   7        4.32        5.13      3.93 o 
  -2  10   7        9.27        7.69      3.24 o 
  -1  10   7       25.63       26.66      4.21 o 
   0  10   7       55.07       64.65      9.52 o 
   1  10   7       52.11       61.84      6.40 o 
   2  10   7       22.57       -0.30      7.82 o 
   3  10   7        0.15        0.08      2.81 o 
  -3  11   7       23.68       21.84      5.37 o 
  -2  11   7        5.89        5.31      2.77 o 
  -1  11   7        1.94        1.52      1.67 o 
   0  11   7       27.35       28.59      6.60 o 
   1  11   7       11.07       -0.30      3.49 o 
   2  11   7        0.82        0.02      4.15 o 
   3  11   7        1.08        0.02      4.23 o 
  -2  12   7        7.41        5.88      3.31 o 
  -1  12   7        7.20        3.78      1.90 o 
   0  12   7       10.85        9.50      4.23 o 
   1  12   7       22.60       35.63      8.30 o 
   2  12   7        0.07       -0.02      2.83 o 
  -2  13   7        1.69        3.63      2.96 o 
  -1  13   7        0.85        1.05      1.41 o 
   0  13   7        2.36        1.78      5.69 o 
   1  13   7        6.54        3.99      5.98 o 
   0  14   7        9.89        4.01      7.52 o 
  -1 -13   8        7.61       11.04      4.22 o 
   0 -13   8        3.00        2.23      3.89 o 
  -2 -12   8       17.35        2.72      5.21 o 
  -1 -12   8        0.01       -1.44      1.71 o 
   0 -12   8        5.13        6.49      5.01 o 
   1 -12   8        1.57        0.13      3.56 o 
   2 -12   8        0.61        0.76      2.09 o 
  -2 -11   8        1.38       -0.80      1.01 o 
  -1 -11   8        3.46        3.14      1.95 o 
   0 -11   8        0.62       -1.94      3.47 o 
   1 -11   8       26.65       23.73      5.77 o 
   2 -11   8        2.72        1.84      2.17 o 
  -3 -10   8        4.76        4.89      6.50 o 
  -2 -10   8       10.17        8.38      4.39 o 
  -1 -10   8        5.88        2.81      3.00 o 
   0 -10   8        3.77        6.02      3.27 o 
   1 -10   8        7.66        8.07      4.79 o 
   2 -10   8        1.00        0.55      1.71 o 
   3 -10   8        0.29       -0.31      1.44 o 
  -3  -9   8        8.71        9.97      4.39 o 
  -2  -9   8        0.87        0.38      1.23 o 
  -1  -9   8       30.85       34.28      3.84 o 
   0  -9   8       14.64       17.31      2.91 o 
   1  -9   8       30.76       31.66      5.16 o 
   2  -9   8       25.75       25.61      7.83 o 
   3  -9   8        0.71        0.18      1.68 o 
  -3  -8   8        9.54       13.17      4.19 o 
  -2  -8   8       56.02       58.69      8.60 o 
  -1  -8   8        0.83        0.26      1.16 o 
   0  -8   8       51.36       67.33      7.74 o 
   1  -8   8       84.72      108.05      4.75 o 
   2  -8   8       17.21       10.36      4.99 o 
   3  -8   8        6.02        0.81      1.92 o 
  -4  -7   8       21.51       24.84      7.34 o 
  -3  -7   8        9.80        8.40      5.31 o 
  -2  -7   8       24.25       -0.08      6.30 o 
  -1  -7   8       60.98       67.37      4.95 o 
   0  -7   8       25.04       31.29      3.54 o 
   1  -7   8       45.53       52.18      5.51 o 
   2  -7   8        3.95        2.58      1.84 o 
   3  -7   8        5.60        1.07      2.42 o 
  -4  -6   8        1.95        3.07      3.31 o 
  -3  -6   8       29.00       35.41      6.60 o 
  -2  -6   8       27.68       24.48      4.13 o 
  -1  -6   8       15.52       18.53      2.60 o 
   0  -6   8       18.50       16.63      6.97 o 
   1  -6   8       36.61       39.54      3.04 o 
   2  -6   8        6.65        3.28      2.72 o 
   3  -6   8        0.03        2.11      3.62 o 
   4  -6   8        2.16        0.36      3.23 o 
  -4  -5   8       22.19       25.71      4.91 o 
  -3  -5   8       20.94       31.28      4.39 o 
  -2  -5   8       27.18       28.27      3.73 o 
  -1  -5   8      143.91      141.21      4.82 o 
   0  -5   8       14.85       14.27      4.65 o 
   1  -5   8       67.47       71.93      4.05 o 
   2  -5   8       30.32       37.64      4.06 o 
   3  -5   8        2.06        1.93      2.33 o 
   4  -5   8       11.40       11.21      6.80 o 
  -4  -4   8        2.04        0.38      5.21 o 
  -3  -4   8       40.98       43.65      5.43 o 
  -2  -4   8      233.01      238.63     12.99 o 
  -1  -4   8       55.60       57.87      6.04 o 
   0  -4   8        4.59        1.49      1.55 o 
   1  -4   8       39.16       41.59      2.48 o 
   2  -4   8       26.30       30.43      3.23 o 
   3  -4   8        1.85        1.50      1.57 o 
   4  -4   8        4.89        4.01      3.21 o 
  -4  -3   8       33.61       36.39      9.12 o 
  -3  -3   8        4.35        9.85      5.21 o 
  -2  -3   8        0.11        2.41      2.23 o 
  -1  -3   8       49.60       54.04      3.99 o 
   0  -3   8      136.99      158.77      3.90 o 
   1  -3   8       72.62       77.88      2.21 o 
   2  -3   8       15.59       17.15      2.24 o 
   3  -3   8       10.66        8.80      1.68 o 
   4  -3   8       15.21       19.09      3.95 o 
  -4  -2   8       19.68       25.53      5.53 o 
  -3  -2   8       22.43       27.01      4.83 o 
  -2  -2   8      485.91      482.13     14.52 o 
  -1  -2   8       87.84       97.51      3.19 o 
   0  -2   8       51.65       57.02      2.48 o 
   1  -2   8       81.86       81.13      4.73 o 
   2  -2   8       13.84       13.08      1.18 o 
   3  -2   8        3.93        1.86      0.85 o 
   4  -2   8        0.29        0.28      4.07 o 
  -4  -1   8       29.40       33.33     10.15 o 
  -3  -1   8       26.92       23.37      4.64 o 
  -2  -1   8      145.34      142.10      5.01 o 
  -1  -1   8      125.66      133.35      4.52 o 
   0  -1   8       54.25       64.82      2.46 o 
   1  -1   8        2.61        1.73      0.99 o 
   2  -1   8       14.44       11.16      1.52 o 
   3  -1   8        1.33        0.75      1.05 o 
   4  -1   8       36.93       34.02      8.00 o 
  -4   0   8        0.18       -1.06      1.54 o 
  -3   0   8      133.69      129.71      5.87 o 
  -2   0   8       35.10       31.81      2.58 o 
  -1   0   8       33.38       37.04      2.65 o 
   0   0   8        4.38        5.68      1.40 o 
   1   0   8      276.76      319.97     37.31 o 
   2   0   8        0.78        0.29      0.79 o 
   3   0   8        1.12        1.79      1.30 o 
   4   0   8        2.04        1.80      1.29 o 
  -4   1   8       28.77       30.10      6.50 o 
  -3   1   8       25.53       23.34      5.02 o 
  -2   1   8      142.97      144.95      5.55 o 
  -1   1   8      128.21      131.35      4.07 o 
   0   1   8       54.20       66.20      3.39 o 
   1   1   8        2.45        2.59      1.11 o 
   2   1   8       13.97       15.60      4.81 o 
   3   1   8        1.37        1.21      1.29 o 
   4   1   8       37.22       35.72     17.06 o 
  -4   2   8       19.73       12.39      6.20 o 
  -3   2   8       20.95       20.94      3.59 o 
  -2   2   8      474.59      488.82     12.79 o 
  -1   2   8       90.18       91.02      3.87 o 
   0   2   8       50.62       56.07      1.94 o 
   1   2   8       83.79       73.38      4.10 o 
   2   2   8       14.18       12.65      1.92 o 
   3   2   8        3.94        1.80      1.62 o 
   4   2   8        0.25        2.95      3.09 o 
  -4   3   8       34.25       31.70     11.08 o 
  -3   3   8        4.63        3.19      2.05 o 
  -2   3   8        0.05        0.67      1.96 o 
  -1   3   8       50.11       50.67      3.08 o 
   0   3   8      140.30      152.86      4.09 o 
   1   3   8       71.93       61.47      5.65 o 
   2   3   8       15.81       16.04      3.42 o 
   3   3   8       10.65        6.12      2.55 o 
   4   3   8       15.23        3.69      4.91 o 
  -4   4   8        2.14        1.33      1.35 o 
  -3   4   8       41.08       33.86      8.75 o 
  -2   4   8      237.70      218.33      6.53 o 
  -1   4   8       54.42       49.10      6.39 o 
   0   4   8        4.17        3.77      0.92 o 
   1   4   8       40.98       36.94      6.87 o 
   2   4   8       26.12       23.40      4.81 o 
   3   4   8        1.84        1.58      2.05 o 
   4   4   8        4.82        1.10      2.57 o 
  -4   5   8       22.20        9.51      6.95 o 
  -3   5   8       20.37       18.46      5.04 o 
  -2   5   8       27.80       23.19      5.94 o 
  -1   5   8      142.42      150.29      6.57 o 
   0   5   8       14.95       15.94      1.32 o 
   1   5   8       67.54       71.07     10.48 o 
   2   5   8       30.20       25.41      5.45 o 
   3   5   8        1.85        0.50      2.13 o 
   4   5   8       11.27        9.68      3.69 o 
  -4   6   8        1.87        0.72      3.85 o 
  -3   6   8       29.65       18.20      8.87 o 
  -2   6   8       26.17       26.48      3.03 o 
  -1   6   8       16.21       12.62      1.66 o 
   0   6   8       18.83       18.90      1.36 o 
   1   6   8       34.87       37.90      6.08 o 
   2   6   8        6.36        4.53      3.81 o 
   3   6   8        0.03        0.54      2.23 o 
   4   6   8        2.24        0.76      2.53 o 
  -4   7   8       21.38        7.14      6.36 o 
  -3   7   8        9.26        5.08      2.54 o 
  -2   7   8       23.73       20.67      2.97 o 
  -1   7   8       61.75       60.96      3.45 o 
   0   7   8       26.25       24.86      1.25 o 
   1   7   8       45.66       56.65      7.44 o 
   2   7   8        3.75        3.61      4.13 o 
   3   7   8        5.81        8.70      4.79 o 
   4   7   8        2.08        6.30      6.10 o 
  -4   8   8        2.48        0.08      4.03 o 
  -3   8   8        9.94        8.26      5.14 o 
  -2   8   8       55.26       62.47      5.75 o 
  -1   8   8        0.92        0.20      1.21 o 
   0   8   8       50.42       50.63      5.70 o 
   1   8   8       86.09      106.67     10.17 o 
   2   8   8       17.23       14.22      3.81 o 
   3   8   8        5.99        0.04      3.19 o 
  -3   9   8        8.61        4.53      3.84 o 
  -2   9   8        0.79        0.44      1.34 o 
  -1   9   8       29.44       30.12      2.59 o 
   0   9   8       15.31       13.37      2.13 o 
   1   9   8       30.57       33.49      7.66 o 
   2   9   8       25.50       24.14      5.09 o 
   3   9   8        0.71        0.04      3.55 o 
  -3  10   8        5.03        1.23      3.41 o 
  -2  10   8        9.98        5.83      3.14 o 
  -1  10   8        5.69        3.39      1.97 o 
   0  10   8        3.96        1.72      0.88 o 
   1  10   8        8.11        0.46      5.41 o 
   2  10   8        0.97       -0.04      2.53 o 
   3  10   8        0.29        0.02      2.79 o 
  -2  11   8        1.35        1.80      1.70 o 
  -1  11   8        3.62        2.11      1.63 o 
   0  11   8        0.57        0.26      5.03 o 
   1  11   8       26.71       29.54      5.45 o 
   2  11   8        2.80       -0.02      5.31 o 
  -2  12   8       17.09       13.88      3.97 o 
  -1  12   8        0.02        0.87      1.07 o 
   0  12   8        4.99        8.26      4.65 o 
   1  12   8        1.56       -0.54      2.63 o 
   2  12   8        0.64        0.08      4.87 o 
  -1  13   8        7.48        4.93      9.44 o 
   0  13   8        3.12        5.33      4.27 o 
   1  13   8        4.47       -0.76      3.21 o 
  -1 -12   9        2.21        1.56      2.23 o 
   0 -12   9        2.13        0.59      3.21 o 
   1 -12   9        5.53        2.94      2.95 o 
  -2 -11   9       13.63        4.74      1.89 o 
  -1 -11   9        4.78        2.05      2.03 o 
   0 -11   9        1.04       -1.51      3.29 o 
   1 -11   9       17.87       15.73      3.12 o 
   2 -11   9       12.89        8.90      4.24 o 
  -2 -10   9        3.47        1.21      1.44 o 
  -1 -10   9        2.48        1.58      2.94 o 
   0 -10   9        5.48        3.21      3.29 o 
   1 -10   9        1.49        2.29      2.12 o 
   2 -10   9        3.76        1.26      2.09 o 
  -3  -9   9        0.66        4.03      3.57 o 
  -2  -9   9       13.19       18.89      7.12 o 
  -1  -9   9       38.65       45.73      4.48 o 
   0  -9   9       22.45       25.62      3.50 o 
   1  -9   9       13.01       15.21      2.62 o 
   2  -9   9       13.70        7.57      3.61 o 
   3  -9   9        2.37        1.57      2.47 o 
  -3  -8   9        7.23        0.42      4.47 o 
  -2  -8   9        1.83        0.04      4.39 o 
  -1  -8   9        2.23        1.68      1.76 o 
   0  -8   9        0.61        0.83      2.00 o 
   1  -8   9        7.57        7.83      2.48 o 
   2  -8   9        5.14        2.11      2.32 o 
   3  -8   9        4.75        2.33      2.18 o 
  -3  -7   9        0.42        1.12      2.81 o 
  -2  -7   9       20.32       25.85      4.65 o 
  -1  -7   9       54.38       58.83      4.44 o 
   0  -7   9        0.81        0.12      1.70 o 
   1  -7   9       53.87       65.34      4.68 o 
   2  -7   9        4.97        3.11      2.51 o 
   3  -7   9        1.69        1.38      2.09 o 
  -4  -6   9        2.68        2.67      4.23 o 
  -3  -6   9       48.78       64.36      6.50 o 
  -2  -6   9       22.14       25.93      6.68 o 
  -1  -6   9        5.91        7.13      2.02 o 
   0  -6   9       59.53       67.25      3.65 o 
   1  -6   9       14.29       15.86      2.97 o 
   2  -6   9        9.23        4.30      2.16 o 
   3  -6   9        5.41        1.07      2.55 o 
  -4  -5   9       11.62       16.64      7.30 o 
  -3  -5   9        7.82       11.11      6.06 o 
  -2  -5   9       10.64        7.76      4.77 o 
  -1  -5   9       60.18       71.60      8.22 o 
   0  -5   9        5.06        3.62      1.73 o 
   1  -5   9       50.69       57.72      3.59 o 
   2  -5   9       11.82        4.82      3.13 o 
   3  -5   9        6.36        1.97      2.94 o 
   4  -5   9        2.02        1.33      2.80 o 
  -4  -4   9        8.67       12.29      4.55 o 
  -3  -4   9       34.29       37.14      7.66 o 
  -2  -4   9        6.29        7.42      2.97 o 
  -1  -4   9       12.39        9.40      7.88 o 
   0  -4   9       85.20       96.27      4.34 o 
   1  -4   9        0.93        0.50      1.15 o 
   2  -4   9        1.64        0.49      1.41 o 
   3  -4   9        0.37        0.82      1.22 o 
   4  -4   9        0.30        2.23      3.47 o 
  -4  -3   9       11.85       16.70      8.00 o 
  -3  -3   9        0.23       -0.20      1.78 o 
  -2  -3   9       30.74       34.00      4.16 o 
  -1  -3   9       66.65       75.00      3.87 o 
   0  -3   9        4.79        5.46      1.53 o 
   1  -3   9       14.38       14.08      1.51 o 
   2  -3   9       34.53       35.76      3.16 o 
   3  -3   9        1.88        0.83      2.34 o 
   4  -3   9        9.75       11.21      4.97 o 
  -4  -2   9       15.85       16.72      7.86 o 
  -3  -2   9       63.50       73.90      6.97 o 
  -2  -2   9        3.63        2.50      1.81 o 
  -1  -2   9       14.86       18.35      2.25 o 
   0  -2   9       60.45       72.88      3.85 o 
   1  -2   9       41.80       44.94      2.58 o 
   2  -2   9       12.02        8.72      1.21 o 
   3  -2   9        2.05        0.73      0.68 o 
   4  -2   9        1.52        1.30      4.27 o 
  -4  -1   9        4.80        4.17      2.07 o 
  -3  -1   9        2.45        4.45      2.00 o 
  -2  -1   9      140.87      157.81      5.99 o 
  -1  -1   9      358.38      394.40      9.67 o 
   0  -1   9        1.73        2.82      1.30 o 
   1  -1   9       49.03       60.08      2.94 o 
   2  -1   9        0.67        0.53      0.66 o 
   3  -1   9        3.21        2.63      2.17 o 
   4  -1   9        2.14        2.73      2.59 o 
  -4   0   9        6.31        8.80      2.66 o 
  -3   0   9       11.39        9.93      2.14 o 
  -2   0   9       51.56       50.93      3.75 o 
  -1   0   9       68.01       78.83      4.44 o 
   0   0   9      131.17      140.29      5.21 o 
   1   0   9        3.43        2.81      1.07 o 
   2   0   9        5.50        3.59      0.93 o 
   3   0   9        0.03        1.57      1.30 o 
   4   0   9        0.21       -0.02      1.27 o 
  -4   1   9        4.50        3.80      2.18 o 
  -3   1   9        2.50        2.86      1.81 o 
  -2   1   9      146.18      153.73      6.85 o 
  -1   1   9      358.70      393.49     10.36 o 
   0   1   9        1.99        0.61      0.84 o 
   1   1   9       49.90       52.27      4.29 o 
   2   1   9        0.48        0.06      0.61 o 
   3   1   9        3.13        5.58      1.98 o 
   4   1   9        2.14        2.89      2.85 o 
  -4   2   9       16.13        8.43      3.70 o 
  -3   2   9       65.37       61.90      7.47 o 
  -2   2   9        3.97        2.41      2.26 o 
  -1   2   9       15.25       14.94      2.69 o 
   0   2   9       60.79       73.25      4.67 o 
   1   2   9       41.50       42.60      4.87 o 
   2   2   9       11.80        8.58      2.68 o 
   3   2   9        1.94        0.04      2.25 o 
   4   2   9        1.46        3.85      3.25 o 
  -4   3   9       11.26        9.30      3.70 o 
  -3   3   9        0.23        0.00      1.58 o 
  -2   3   9       28.25       30.33      2.66 o 
  -1   3   9       68.79       60.66      5.05 o 
   0   3   9        4.67        4.93      1.28 o 
   1   3   9       13.76       10.31      1.82 o 
   2   3   9       33.30       35.15     11.03 o 
   3   3   9        2.02        1.68      2.71 o 
   4   3   9        9.77        2.61      2.65 o 
  -4   4   9        8.94        5.49      3.21 o 
  -3   4   9       32.81       27.91     10.10 o 
  -2   4   9        6.02        7.68      2.02 o 
  -1   4   9       11.86       12.17      2.79 o 
   0   4   9       86.96       95.24      3.32 o 
   1   4   9        0.82        0.74      1.65 o 
   2   4   9        1.58        0.99      2.00 o 
   3   4   9        0.32       -0.78      1.44 o 
   4   4   9        0.34        5.31      2.71 o 
  -4   5   9       11.21        7.06      5.95 o 
  -3   5   9        7.67        6.76      2.69 o 
  -2   5   9        9.49        5.76      2.70 o 
  -1   5   9       60.54       65.81      5.97 o 
   0   5   9        5.11        5.67      1.14 o 
   1   5   9       50.96       60.63      6.08 o 
   2   5   9       12.00        7.88      3.85 o 
   3   5   9        6.35        3.03      2.57 o 
   4   5   9        2.03       -0.14      2.15 o 
  -4   6   9        2.56       -0.77      2.92 o 
  -3   6   9       48.96       47.15      8.28 o 
  -2   6   9       22.34       20.97      3.27 o 
  -1   6   9        5.90        4.52      1.90 o 
   0   6   9       59.51       66.73      2.30 o 
   1   6   9       14.92       14.32      5.03 o 
   2   6   9        9.10        6.02      4.09 o 
   3   6   9        5.32        1.58      2.27 o 
  -3   7   9        0.44        0.60      1.77 o 
  -2   7   9       20.45       21.30      3.57 o 
  -1   7   9       54.12       57.35      2.81 o 
   0   7   9        0.88        0.33      0.43 o 
   1   7   9       54.67       69.34      8.22 o 
   2   7   9        4.97        6.24      4.29 o 
   3   7   9        1.64       -1.56      3.35 o 
  -3   8   9        7.08        1.33      2.50 o 
  -2   8   9        1.63        1.26      1.87 o 
  -1   8   9        2.10        0.71      1.63 o 
   0   8   9        0.68        0.53      0.63 o 
   1   8   9        7.36        4.51      5.15 o 
   2   8   9        5.12        0.08      4.31 o 
   3   8   9        4.67        5.09      5.27 o 
  -3   9   9        0.68        0.67      3.08 o 
  -2   9   9       13.18        8.80      5.79 o 
  -1   9   9       39.92       36.76      4.07 o 
   0   9   9       22.01       29.13      5.33 o 
   1   9   9       13.00        0.44      6.14 o 
   2   9   9       13.32        0.18      5.67 o 
   3   9   9        2.41        4.93      5.09 o 
  -2  10   9        3.52        1.55      1.79 o 
  -1  10   9        2.42        2.03      1.63 o 
   0  10   9        5.61       -0.26      3.27 o 
   1  10   9        1.63       -0.36      4.77 o 
   2  10   9        3.77        0.58      2.95 o 
  -2  11   9       13.93        7.06      3.97 o 
  -1  11   9        4.89        2.55      4.33 o 
   0  11   9        1.05        0.40      3.25 o 
   1  11   9       17.76        0.84      7.44 o 
   2  11   9       12.79       24.04      4.89 o 
  -1  12   9        2.26        3.03      4.55 o 
   0  12   9        2.01        0.04      4.89 o 
   1  12   9        5.57        0.36      5.39 o 
  -1 -11  10        3.89        3.59      2.51 o 
   0 -11  10        4.18        5.89      3.57 o 
   1 -11  10        1.57        3.69      2.85 o 
  -2 -10  10        0.76       -0.22      3.37 o 
  -1 -10  10        3.43        1.72      1.97 o 
   0 -10  10        8.96        3.35      3.71 o 
   1 -10  10        0.24        2.63      2.80 o 
  -2  -9  10       12.06       -0.02      6.52 o 
  -1  -9  10        8.87        2.24      2.76 o 
   0  -9  10        3.05        2.61      2.67 o 
   1  -9  10       10.38       13.83      2.96 o 
   2  -9  10        7.33        6.37      3.53 o 
  -3  -8  10        1.73       -0.10      2.49 o 
  -2  -8  10        3.75       -0.20      3.47 o 
  -1  -8  10       12.27       15.44      9.14 o 
   0  -8  10        2.60        2.92      1.88 o 
   1  -8  10        3.66        4.10      2.17 o 
   2  -8  10       21.56       20.39      5.02 o 
  -3  -7  10       23.55       37.64      5.83 o 
  -2  -7  10        6.11        0.14      5.51 o 
  -1  -7  10       11.18        4.49      3.90 o 
   0  -7  10        8.35        5.85      2.75 o 
   1  -7  10        6.88        5.19      2.73 o 
   2  -7  10        3.22        2.32      2.80 o 
   3  -7  10        3.66        3.94      3.29 o 
  -3  -6  10        9.77       13.88      6.74 o 
  -2  -6  10        6.49       -0.02      3.13 o 
  -1  -6  10        9.17        0.02      2.21 o 
   0  -6  10       34.22       40.26      3.30 o 
   1  -6  10        6.82        5.16      2.10 o 
   2  -6  10       19.39       20.44      4.44 o 
   3  -6  10        0.12        0.08      1.66 o 
  -3  -5  10        5.79        7.16      3.83 o 
  -2  -5  10       78.59      102.64      7.52 o 
  -1  -5  10       15.96       18.83      3.05 o 
   0  -5  10        1.22        1.22      2.01 o 
   1  -5  10        0.07       -0.44      1.44 o 
   2  -5  10        3.96        2.28      2.49 o 
   3  -5  10        0.66        4.44      3.27 o 
  -4  -4  10        3.03        0.48      6.16 o 
  -3  -4  10       18.94       26.51      4.77 o 
  -2  -4  10       16.11       28.87      6.44 o 
  -1  -4  10       59.44       62.94      5.71 o 
   0  -4  10       61.72       71.75      4.05 o 
   1  -4  10       10.22       11.40      2.21 o 
   2  -4  10       15.54       16.42      4.83 o 
   3  -4  10        4.87        1.38      1.76 o 
  -4  -3  10        3.94        2.77      3.18 o 
  -3  -3  10       21.43       34.81      7.64 o 
  -2  -3  10       26.41       38.62      2.96 o 
  -1  -3  10      220.38      258.80      9.54 o 
   0  -3  10       14.23       13.78      2.46 o 
   1  -3  10       25.40       25.97      4.78 o 
   2  -3  10        2.22        1.25      1.98 o 
   3  -3  10        1.71        1.66      2.63 o 
  -4  -2  10       32.24       33.56     17.11 o 
  -3  -2  10       22.53       24.62      4.90 o 
  -2  -2  10        0.76        2.75      1.96 o 
  -1  -2  10      133.43      154.93      6.79 o 
   0  -2  10       62.87       82.90      3.86 o 
   1  -2  10        3.42        3.84      1.27 o 
   2  -2  10        5.29        1.82      0.97 o 
   3  -2  10        3.45       -0.13      1.06 o 
  -4  -1  10       10.89        4.73      4.29 o 
  -3  -1  10       27.90       34.36      7.09 o 
  -2  -1  10       33.28       35.35      4.14 o 
  -1  -1  10       28.82       30.17      3.50 o 
   0  -1  10        1.75        0.94      1.18 o 
   1  -1  10        4.41        1.88      1.03 o 
   2  -1  10       24.75       29.48      4.60 o 
   3  -1  10        0.71        0.20      0.88 o 
   4  -1  10        0.03       -0.52      2.47 o 
  -4   0  10       63.00       68.41     11.53 o 
  -3   0  10       30.36       31.71      4.68 o 
  -2   0  10      105.71      112.89      4.94 o 
  -1   0  10       23.40       28.76      3.71 o 
   0   0  10       71.90       91.03      5.02 o 
   1   0  10        0.30        0.59      0.82 o 
   2   0  10       10.45        6.60      1.83 o 
   3   0  10        0.10        0.14      1.45 o 
   4   0  10        0.00       -0.26      2.01 o 
  -4   1  10       11.00        8.62      3.31 o 
  -3   1  10       27.44       27.58      9.54 o 
  -2   1  10       32.45       30.79      4.34 o 
  -1   1  10       27.57       29.93      3.12 o 
   0   1  10        1.62        0.25      0.65 o 
   1   1  10        4.08        3.86      1.19 o 
   2   1  10       25.15       24.81      4.94 o 
   3   1  10        0.72        1.13      1.47 o 
   4   1  10        0.03        1.64      1.40 o 
  -4   2  10       32.86       39.44     15.52 o 
  -3   2  10       22.07       17.85      4.01 o 
  -2   2  10        0.73        2.04      1.83 o 
  -1   2  10      129.06      151.94      5.48 o 
   0   2  10       64.99       84.37      5.07 o 
   1   2  10        3.57        3.04      1.87 o 
   2   2  10        5.42        1.45      1.00 o 
   3   2  10        3.45        1.54      1.80 o 
  -4   3  10        4.02        1.33      1.89 o 
  -3   3  10       22.32       24.00      5.01 o 
  -2   3  10       27.04       33.91      3.29 o 
  -1   3  10      219.76      214.40     15.08 o 
   0   3  10       14.32       15.63      2.11 o 
   1   3  10       25.91       20.85      4.35 o 
   2   3  10        2.37        1.79      2.11 o 
  -4   4  10        3.29        2.34      2.51 o 
  -3   4  10       18.92       12.83      3.73 o 
  -2   4  10       16.09       15.17      3.94 o 
  -1   4  10       60.81       63.84      6.06 o 
   0   4  10       59.60       71.64      3.18 o 
   1   4  10       10.62        8.24      2.69 o 
   2   4  10       15.82       13.30      7.37 o 
   3   4  10        4.79        1.04      2.99 o 
  -3   5  10        5.59        4.85      2.74 o 
  -2   5  10       78.97       88.66      5.86 o 
  -1   5  10       16.57       16.78      2.78 o 
   0   5  10        1.18        2.86      1.20 o 
   1   5  10        0.04        0.36      2.14 o 
   2   5  10        3.76        4.97      3.59 o 
   3   5  10        0.66       -0.20      3.55 o 
  -3   6  10        9.76        6.32      3.93 o 
  -2   6  10        6.43        4.71      2.91 o 
  -1   6  10        9.11        7.57      2.14 o 
   0   6  10       34.86       43.57      1.79 o 
   1   6  10        6.69        5.54      3.58 o 
   2   6  10       19.15       27.39      5.79 o 
   3   6  10        0.11        0.66      1.90 o 
  -3   7  10       23.38       25.15      6.09 o 
  -2   7  10        6.27        4.10      2.11 o 
  -1   7  10       10.70        7.51      2.17 o 
   0   7  10        8.30       10.72      1.07 o 
   1   7  10        6.42        6.40      3.19 o 
   2   7  10        3.23        3.39      4.11 o 
   3   7  10        3.65        5.23      3.19 o 
  -3   8  10        1.72       -0.24      2.05 o 
  -2   8  10        3.76        1.79      1.94 o 
  -1   8  10       12.00        9.84      3.83 o 
   0   8  10        2.71        0.74      3.43 o 
   1   8  10        3.78        0.32      2.97 o 
   2   8  10       21.67       33.06      7.30 o 
  -2   9  10       12.36        3.30      2.07 o 
  -1   9  10        8.81        3.81      1.92 o 
   0   9  10        2.97       -0.18      3.47 o 
   1   9  10       10.37        0.38      4.07 o 
   2   9  10        7.48        0.50      5.55 o 
  -2  10  10        0.77       -0.71      1.56 o 
  -1  10  10        3.41        0.56      7.34 o 
   0  10  10        8.65        0.46      3.95 o 
   1  10  10        0.26       -0.08      3.09 o 
  -1  11  10        3.75        4.13      8.78 o 
   0  11  10        4.24        0.44      4.63 o 
   1  11  10        1.49        0.02      3.79 o 
   0 -10  11        1.47        2.75      2.58 o 
  -1  -9  11        0.54        0.51      2.05 o 
   0  -9  11        2.79        4.47      2.63 o 
   1  -9  11        1.09        2.90      2.96 o 
  -2  -8  11        0.80        0.28      4.73 o 
  -1  -8  11        7.69        2.26      2.41 o 
   0  -8  11       16.52       16.42      3.11 o 
   1  -8  11        1.59        2.26      1.87 o 
   2  -8  11        3.85        3.95      2.50 o 
  -2  -7  11       10.94       -0.02      4.73 o 
  -1  -7  11        1.67       -1.17      1.94 o 
   0  -7  11        3.33        2.25      3.12 o 
   1  -7  11        5.44       10.05      2.77 o 
   2  -7  11        1.25        0.81      3.19 o 
  -3  -6  11        2.13        2.25      3.39 o 
  -2  -6  11       17.43       25.57      5.11 o 
  -1  -6  11       19.52       25.44      8.77 o 
   0  -6  11       12.62        8.80      2.68 o 
   1  -6  11        5.79        7.12      2.74 o 
   2  -6  11       25.40       34.23      7.35 o 
  -3  -5  11        7.21        9.81      6.00 o 
  -2  -5  11       14.67        1.52      3.69 o 
  -1  -5  11        7.67        3.37      4.12 o 
   0  -5  11       11.76       15.78      4.75 o 
   1  -5  11       12.24       17.60      5.31 o 
   2  -5  11        0.02       -0.20      2.28 o 
   3  -5  11        1.61        0.15      2.18 o 
  -3  -4  11        6.97        5.24      3.23 o 
  -2  -4  11       16.73       15.87      7.18 o 
  -1  -4  11        7.42        1.99      2.29 o 
   0  -4  11       13.42       11.24      3.65 o 
   1  -4  11        8.63        5.99      2.84 o 
   2  -4  11        7.82        4.69      2.45 o 
   3  -4  11        3.92        2.13      2.25 o 
  -3  -3  11       17.85       21.09      3.34 o 
  -2  -3  11        4.58        2.35      2.62 o 
  -1  -3  11       14.83       16.88      2.86 o 
   0  -3  11        0.02        0.20      1.24 o 
   1  -3  11       14.11        7.36      2.20 o 
   2  -3  11        4.65        4.45      2.86 o 
   3  -3  11        0.52        2.39      3.06 o 
  -3  -2  11        7.24        3.69      2.91 o 
  -2  -2  11       26.46       33.09      3.61 o 
  -1  -2  11        9.36       14.21      4.32 o 
   0  -2  11       23.72       27.14      4.16 o 
   1  -2  11        3.11        2.22      1.38 o 
   2  -2  11        1.98       -0.13      0.97 o 
   3  -2  11        5.47        3.84      3.18 o 
  -3  -1  11       30.69       35.94     11.56 o 
  -2  -1  11       17.24       16.16      3.21 o 
  -1  -1  11        9.69        9.92      2.70 o 
   0  -1  11       19.29       14.67      2.95 o 
   1  -1  11       26.76       26.18      3.81 o 
   2  -1  11        2.46        0.79      1.30 o 
   3  -1  11        0.49        1.96      1.58 o 
  -3   0  11        1.42        0.89      2.65 o 
  -2   0  11        3.05        3.27      2.09 o 
  -1   0  11       74.52       94.34      7.48 o 
   0   0  11      159.21      214.81     12.42 o 
   1   0  11        3.49        1.33      1.29 o 
   2   0  11       13.41        2.65      1.72 o 
   3   0  11        0.04       -1.56      4.69 o 
  -3   1  11       30.52       33.34      4.42 o 
  -2   1  11       17.10       19.62      2.87 o 
  -1   1  11        9.71       11.83      2.80 o 
   0   1  11       18.56       19.38      3.58 o 
   1   1  11       26.73       24.48      6.71 o 
   2   1  11        2.34        0.61      1.29 o 
   3   1  11        0.49        2.84      4.96 o 
  -3   2  11        7.07        7.89      3.23 o 
  -2   2  11       27.18       35.91      4.96 o 
  -1   2  11       10.43       10.01      2.80 o 
   0   2  11       24.07       27.77      5.25 o 
   1   2  11        3.09        2.07      1.20 o 
   2   2  11        2.15        0.90      1.25 o 
   3   2  11        5.27        1.94      2.53 o 
  -3   3  11       18.09       15.73      3.77 o 
  -2   3  11        4.33        4.78      2.35 o 
  -1   3  11       14.78        9.78      3.98 o 
   0   3  11        0.00       -0.19      1.25 o 
   1   3  11       14.32        5.83      3.88 o 
   2   3  11        4.76        1.45      2.66 o 
   3   3  11        0.52       -0.32      2.25 o 
  -3   4  11        6.86        4.16      3.32 o 
  -2   4  11       15.95       13.62      3.63 o 
  -1   4  11        6.64        4.41      1.60 o 
   0   4  11       13.98       15.27      2.00 o 
   1   4  11        8.72        6.64      2.84 o 
   2   4  11        7.62        4.48      2.84 o 
   3   4  11        3.88        1.06      3.11 o 
  -3   5  11        7.02        2.99      2.98 o 
  -2   5  11       14.37       19.12      4.96 o 
  -1   5  11        7.73        6.12      2.48 o 
   0   5  11       11.42       16.24      2.61 o 
   1   5  11       12.49       12.45      4.62 o 
   2   5  11        0.01        0.82      2.59 o 
   3   5  11        1.64        1.20      2.85 o 
  -3   6  11        2.12        1.73      2.96 o 
  -2   6  11       17.39       19.63      3.99 o 
  -1   6  11       19.05       23.22      4.26 o 
   0   6  11       12.43        6.40      3.49 o 
   1   6  11        5.70        3.97      2.88 o 
   2   6  11       25.83       34.05      6.98 o 
  -2   7  11       11.10       11.69      3.58 o 
  -1   7  11        1.64        0.44      1.08 o 
   0   7  11        3.19        0.83      3.77 o 
   1   7  11        5.62        4.41      3.87 o 
   2   7  11        1.22       -0.20      2.83 o 
  -2   8  11        0.75       -0.35      1.62 o 
  -1   8  11        7.36        2.90      4.19 o 
   0   8  11       16.80        5.98      8.54 o 
   1   8  11        1.57        0.22      3.11 o 
   2   8  11        3.88        3.47      4.97 o 
  -1   9  11        0.54        0.52      3.83 o 
   0   9  11        2.86        0.24      6.60 o 
   1   9  11        0.98       -0.14      3.39 o 
   0  10  11        1.58       -0.28      6.68 o 
  -1  -8  12        4.16        1.76      2.63 o 
   0  -8  12        2.56        2.81      2.59 o 
   1  -8  12        1.11        6.63      5.72 o 
  -2  -7  12        0.78        0.32      2.10 o 
  -1  -7  12        1.88        1.15      2.54 o 
   0  -7  12        4.57        5.54      3.51 o 
   1  -7  12        1.18        0.72      1.75 o 
  -2  -6  12       15.97       21.70     14.89 o 
  -1  -6  12        5.29        2.75      3.89 o 
   0  -6  12        0.47        0.29      1.86 o 
   1  -6  12        3.93        5.39      3.17 o 
   2  -6  12        2.23        2.90      2.89 o 
  -2  -5  12        3.33        0.39      2.71 o 
  -1  -5  12       26.21       31.67      4.31 o 
   0  -5  12       12.37        5.16      4.99 o 
   1  -5  12       11.27       10.14      3.10 o 
   2  -5  12        0.46        0.44      2.34 o 
  -2  -4  12        4.63        2.17      2.78 o 
  -1  -4  12       11.47        7.70      4.19 o 
   0  -4  12        6.13        6.11      3.42 o 
   1  -4  12        4.77        6.84      3.01 o 
   2  -4  12        3.92        5.85      3.06 o 
  -3  -3  12       13.98       14.52     10.00 o 
  -2  -3  12        7.64        7.53      2.41 o 
  -1  -3  12        8.59        7.83      2.30 o 
   0  -3  12       98.19      109.33      6.31 o 
   1  -3  12        0.56       -0.11      2.08 o 
   2  -3  12        0.76        0.93      1.63 o 
  -3  -2  12        4.87        2.49      2.99 o 
  -2  -2  12       27.08       35.19      3.73 o 
  -1  -2  12       24.78       34.70      3.86 o 
   0  -2  12        7.47        4.24      2.08 o 
   1  -2  12       13.10        4.72      2.51 o 
   2  -2  12        3.62       -0.01      1.55 o 
  -3  -1  12       34.16       44.87      5.56 o 
  -2  -1  12        0.63        0.39      1.55 o 
  -1  -1  12       20.49       23.76      5.58 o 
   0  -1  12       20.32       17.58      6.08 o 
   1  -1  12       18.60       22.35      7.24 o 
   2  -1  12        0.08        0.27      2.11 o 
  -3   0  12        0.00        0.06      1.34 o 
  -2   0  12       27.36       30.83      7.50 o 
  -1   0  12        1.00        1.03      1.89 o 
   0   0  12       12.11        7.66      2.22 o 
   1   0  12        2.06        0.24      1.21 o 
   2   0  12        0.02        0.37      1.38 o 
  -3   1  12       34.99       40.17      7.22 o 
  -2   1  12        0.67        0.31      1.45 o 
  -1   1  12       20.64       23.04      4.95 o 
   0   1  12       19.41       23.70      6.86 o 
   1   1  12       18.91       11.00      4.33 o 
   2   1  12        0.08       -0.33      1.20 o 
  -3   2  12        4.58        2.60      3.12 o 
  -2   2  12       26.99       26.37      8.10 o 
  -1   2  12       24.99       32.35      7.49 o 
   0   2  12        7.49        5.15      1.99 o 
   1   2  12       13.28       10.51      4.79 o 
   2   2  12        3.57        1.37      2.29 o 
  -3   3  12       14.55       17.69      6.10 o 
  -2   3  12        7.56        2.74      2.12 o 
  -1   3  12        8.71        6.42      4.05 o 
   0   3  12       97.51      101.51     16.75 o 
   1   3  12        0.47       -0.40      2.26 o 
   2   3  12        0.76       -0.10      2.41 o 
  -2   4  12        4.67        2.77      2.46 o 
  -1   4  12       11.20        2.38      5.21 o 
   0   4  12        6.18        5.90      1.98 o 
   1   4  12        4.55        3.15      4.45 o 
   2   4  12        4.12        3.02      2.52 o 
  -2   5  12        3.36        2.74      1.89 o 
  -1   5  12       26.29       34.83      4.32 o 
   0   5  12       13.10        3.82      3.30 o 
   1   5  12       11.20       10.52      4.71 o 
   2   5  12        0.46        1.34      3.39 o 
  -2   6  12       15.56       12.06      5.46 o 
  -1   6  12        5.59        1.79      1.45 o 
   0   6  12        0.45        1.18      3.39 o 
   1   6  12        4.01        3.54      3.06 o 
   2   6  12        2.09        0.54      4.11 o 
  -2   7  12        0.75        0.29      1.48 o 
  -1   7  12        1.87        0.70      3.04 o 
   0   7  12        4.25        1.50      4.63 o 
   1   7  12        1.27        0.18      2.79 o 
  -1   8  12        4.25        1.09      3.59 o 
   0   8  12        2.56        1.28      4.13 o 
   1   8  12        1.14        0.46      6.62 o 
  -1  -6  13        2.11        1.45      3.42 o 
   0  -6  13        1.83        5.49      4.21 o 
  -1  -5  13       11.73        6.15      3.72 o 
   0  -5  13        8.82        3.58      3.19 o 
   1  -5  13        0.43        0.66      1.88 o 
  -2  -4  13        4.08        3.13      2.83 o 
  -1  -4  13        0.06        0.70      1.89 o 
   0  -4  13        4.04        2.80      2.62 o 
   1  -4  13        0.33        0.19      1.88 o 
  -2  -3  13        7.93        5.02      3.60 o 
  -1  -3  13        3.29        1.43      2.09 o 
   0  -3  13        8.78        3.14      1.86 o 
   1  -3  13        4.43        0.88      2.12 o 
  -2  -2  13       11.33        6.86      4.04 o 
  -1  -2  13        2.49        1.55      1.95 o 
   0  -2  13        0.28       -0.82      2.09 o 
   1  -2  13        0.41        1.27      2.20 o 
   2  -2  13        2.68        0.23      3.07 o 
  -2  -1  13       13.92       16.50      7.08 o 
  -1  -1  13       15.87       14.61      5.10 o 
   0  -1  13        4.90        0.74      2.21 o 
   1  -1  13       11.22        3.83      2.09 o 
   2  -1  13        2.37        0.48      4.25 o 
  -2   0  13       10.88        5.39      3.43 o 
  -1   0  13        3.30        3.42      2.40 o 
   0   0  13        9.58        3.81      2.30 o 
   1   0  13        9.18        2.66      1.81 o 
   2   0  13        1.46        0.08      5.77 o 
  -2   1  13       14.00       14.38      8.45 o 
  -1   1  13       15.73       17.33      4.15 o 
   0   1  13        5.07        2.43      1.58 o 
   1   1  13       11.24        3.20      4.01 o 
   2   1  13        2.33        0.52      4.59 o 
  -2   2  13       11.31       15.71      9.49 o 
  -1   2  13        2.40        0.48      1.92 o 
   0   2  13        0.25       -0.87      1.22 o 
   1   2  13        0.39       -0.38      1.94 o 
   2   2  13        2.70        1.24      2.75 o 
  -2   3  13        8.20        8.12      5.16 o 
  -1   3  13        3.16        1.04      1.36 o 
   0   3  13        8.82        7.85      3.27 o 
   1   3  13        4.46        1.51      2.35 o 
  -2   4  13        4.13        1.85      2.52 o 
  -1   4  13        0.05       -0.41      0.83 o 
   0   4  13        4.09        1.10      4.69 o 
   1   4  13        0.32        1.02      3.21 o 
  -1   5  13       11.45        5.22      6.22 o 
   0   5  13        8.60        2.32      3.83 o 
   1   5  13        0.43       -0.31      2.31 o 
  -1   6  13        2.11        0.12      3.56 o 
   0   6  13        1.77        2.52      4.73 o 
   0  -2  14        9.85        1.89      2.52 o 
  -1  -1  14        4.37        2.37      3.13 o 
   0  -1  14        0.79        1.06      1.56 o 
  -1   0  14        1.72        3.08      2.08 o 
   0   0  14        1.42       -0.04      0.87 o 
  -1   1  14        4.40        3.41      2.64 o 
   0   1  14        0.75        0.42      1.73 o 
   0   2  14        9.97       12.00      5.00 o 
                                                 
